# Supplementary material for: Calcineurin-mediated intracellular organelle calcium homeostasis is required for the survival of fungal pathogens upon extracellular calcium stimuli
Source: Virulence. 2021 Apr 12;12(1):1091–110. doi: 10.1080/21505594.2021.1909954 (PMC8043181; doi:10.1080/21505594.2021.1909954)
Supplement: Supplemental Material [file KVIR_A_1909954_SM4172.zip]

Archive with 10 entries (10 files):
- Figure S1.eps
- Figure S2.eps
- Figure S3.eps
- Figure S4.eps
- Figure S5.eps
- Figure S6.eps
- Figure S7.eps
- Figure S8.eps
- supple dox.rtf
- Table_S3.xlsx
