# Supplementary material for: Calcineurin-mediated intracellular organelle calcium homeostasis is required for the survival of fungal pathogens upon extracellular calcium stimuli
Source: Virulence. 2021 Apr 12;12(1):1091–110. doi: 10.1080/21505594.2021.1909954 (PMC8043181; doi:10.1080/21505594.2021.1909954)
Supplement: Supplemental Material [file KVIR_A_1909954_SM4172.zip › Table_S3.xlsx]

## Sheet: Diff distribution
Compared sample name	Up-regulated	Down-regulated
ΔcnaA/WT	618	281

## Sheet: ΔcnaA vs WT
Protein accession	Protein description	ΔcnaA vs wild-type（WT） Ratio	Regulated Type	Gene name	MW [kDa]	Coverage [%]	Peptides	PSMs	Unique peptides
B0XQK7	Calcium-transporting ATPase OS=Neosartorya fumigata (strain CEA10 / CBS 144.89 / FGSC A1163) OX=451804 GN=AFUB_010300 PE=3 SV=1	0.145	Down	AFUB_010300	155.01	6.4	9	13	9
B0YAB1	"MFS peptide transporter, putative OS=Neosartorya fumigata (strain CEA10 / CBS 144.89 / FGSC A1163) OX=451804 GN=AFUB_084030 PE=3 SV=1"	0.192	Down	AFUB_084030	71.763	9.8	7	12	7
B0XRT7	Mediator of RNA polymerase II transcription subunit 22 OS=Aspergillus lentulus OX=293939 GN=ALT_4139 PE=4 SV=1	0.25	Down	AFUB_024790	14.095	17.2	2	4	2
B0XT24	"Aspergillus niger contig An02c0010, genomic contig (Fragment) OS=Aspergillus niger (strain CBS 513.88 / FGSC A1513) OX=425011 GN=An02g01710 PE=4 SV=1"	0.272	Down	AFUB_028620	14.797	6.2	1	4	1
B0XVH1	"ER membrane protein (Pkr1), putative OS=Neosartorya fumigata (strain CEA10 / CBS 144.89 / FGSC A1163) OX=451804 GN=AFUB_022230 PE=4 SV=1"	0.278	Down	AFUB_022230	18.713	4.6	1	2	1
B0XM96	Str. FM013 OS=Penicillium camemberti FM 013 OX=1429867 GN=PCAMFM013_S001g000533 PE=4 SV=1	0.281	Down	AFUB_000300	26.022	26.1	5	13	5
B0Y9P8	DUF567 domain protein OS=Neosartorya fumigata (strain CEA10 / CBS 144.89 / FGSC A1163) OX=451804 GN=AFUB_081830 PE=4 SV=1	0.289	Down	AFUB_081830	21.684	50.8	9	29	9
B0YE16	"Alpha-1,3-glucanase/mutanase, putative OS=Neosartorya fumigata (strain CEA10 / CBS 144.89 / FGSC A1163) OX=451804 GN=AFUB_097510 PE=4 SV=1"	0.299	Down	AFUB_097510	122.54	11.8	12	21	12
B0XQQ0	AMP-binding enzyme domain protein OS=Neosartorya fumigata (strain CEA10 / CBS 144.89 / FGSC A1163) OX=451804 GN=AFUB_010740 PE=4 SV=1	0.304	Down	AFUB_010740	72.291	1.4	1	1	1
B0XYI1	"Cell wall protein, putative OS=Neosartorya fumigata (strain CEA10 / CBS 144.89 / FGSC A1163) OX=451804 GN=AFUB_041000 PE=4 SV=1"	0.304	Down	AFUB_041000	60.108	6.3	4	18	4
B0YC87	"YT521-B-like splicing factor, putative OS=Neosartorya fumigata (strain CEA10 / CBS 144.89 / FGSC A1163) OX=451804 GN=AFUB_089320 PE=4 SV=1"	0.306	Down	AFUB_089320	59.56	2.2	1	1	1
B0XUI0	DUF636 domain protein OS=Neosartorya fumigata (strain CEA10 / CBS 144.89 / FGSC A1163) OX=451804 GN=AFUB_030960 PE=4 SV=1	0.314	Down	AFUB_030960	14.849	62.5	7	24	7
B0XX45	Glutathione s-transferase OS=Moniliophthora roreri (strain MCA 2997) OX=1381753 GN=Moror_12610 PE=4 SV=1	0.324	Down	AFUB_047690	27.92	15.3	3	4	3
B0Y873	"GPI-anchored cell wall protein Pst1, putative OS=Neosartorya fumigata (strain CEA10 / CBS 144.89 / FGSC A1163) OX=451804 GN=AFUB_076340 PE=4 SV=1"	0.326	Down	AFUB_076340	43.087	6.4	2	2	2
B0XS47	60S acidic ribosomal protein P2/allergen Asp F 8 OS=Neosartorya fumigata (strain CEA10 / CBS 144.89 / FGSC A1163) OX=451804 GN=AFUB_025910 PE=3 SV=1	0.327	Down	AFUB_025910	11.141	78.4	6	41	5
B0Y2G4	"MFS sugar transporter, putative OS=Neosartorya fumigata (strain CEA10 / CBS 144.89 / FGSC A1163) OX=451804 GN=AFUB_051360 PE=3 SV=1"	0.339	Down	AFUB_051360	57.213	5.6	3	6	3
B0XX53	Peptide hydrolase OS=Neosartorya fumigata (strain CEA10 / CBS 144.89 / FGSC A1163) OX=451804 GN=AFUB_047780 PE=3 SV=1	0.343	Down	AFUB_047780	54.214	15.2	9	13	9
B0XML0	"Mitochondrial phosphate carrier protein (Ptp), putative OS=Neosartorya fumigata (strain CEA10 / CBS 144.89 / FGSC A1163) OX=451804 GN=AFUB_003120 PE=3 SV=1"	0.35	Down	AFUB_003120	34.864	32	11	23	9
B0XWF8	Stomatin family protein OS=Neosartorya fumigata (strain CEA10 / CBS 144.89 / FGSC A1163) OX=451804 GN=AFUB_035770 PE=4 SV=1	0.357	Down	AFUB_035770	37.465	20.7	7	14	7
B0XPQ5	60S acidic ribosomal protein P1 OS=Neosartorya fumigata (strain CEA10 / CBS 144.89 / FGSC A1163) OX=451804 GN=AFUB_007210 PE=3 SV=1	0.358	Down	AFUB_007210	11.128	69.4	4	29	3
B0Y6C6	Isoform b of protein F37C4.5 OS=Aspergillus udagawae OX=91492 GN=AUD_2566 PE=4 SV=1	0.362	Down	AFUB_066460	85.001	7.3	6	6	6
B0Y7M4	Thiamine thiazole synthase OS=Neosartorya fumigata (strain CEA10 / CBS 144.89 / FGSC A1163) OX=451804 GN=AFUB_074320 PE=3 SV=1	0.363	Down	AFUB_074320	35.491	30.1	11	115	11
B0YE15	---	0.364	Down	AFUB_097500	29.943	45.8	13	45	13
B0XW69	"Nuclear migration protein, putative OS=Neosartorya fumigata (strain CEA10 / CBS 144.89 / FGSC A1163) OX=451804 GN=AFUB_023770 PE=4 SV=1"	0.368	Down	AFUB_023770	137.98	1.3	2	2	2
B0YAA1	"Chromate ion transporter, putative OS=Neosartorya fumigata (strain CEA10 / CBS 144.89 / FGSC A1163) OX=451804 GN=AFUB_083930 PE=4 SV=1"	0.379	Down	AFUB_083930	54	2	1	1	1
B0YCD8	"Amino acid permease (Gap1), putative OS=Neosartorya fumigata (strain CEA10 / CBS 144.89 / FGSC A1163) OX=451804 GN=AFUB_089830 PE=4 SV=1"	0.383	Down	AFUB_089830	63.276	21.4	14	38	14
B0Y3T4	DUF914 domain membrane protein OS=Neosartorya fumigata (strain CEA10 / CBS 144.89 / FGSC A1163) OX=451804 GN=AFUB_055340 PE=4 SV=1	0.389	Down	AFUB_055340	48.592	6	3	5	3
B0XX11	"Tyrosinase, putative OS=Neosartorya fumigata (strain CEA10 / CBS 144.89 / FGSC A1163) OX=451804 GN=AFUB_047340 PE=4 SV=1"	0.39	Down	AFUB_047340	42.034	25.3	10	26	10
B0YB63	"Transmembrane transporter, putative OS=Neosartorya fumigata (strain CEA10 / CBS 144.89 / FGSC A1163) OX=451804 GN=AFUB_091700 PE=4 SV=1"	0.391	Down	AFUB_091700	55.026	3.6	2	2	2
B0Y199	"GABA permease, putative OS=Neosartorya fumigata (strain CEA10 / CBS 144.89 / FGSC A1163) OX=451804 GN=AFUB_049180 PE=4 SV=1"	0.398	Down	AFUB_049180	57.554	7.3	3	6	3
B0XYI3	"40S ribosomal protein S8e, putative OS=Neosartorya fumigata (strain CEA10 / CBS 144.89 / FGSC A1163) OX=451804 GN=AFUB_041020 PE=4 SV=1"	0.401	Down	AFUB_041020	34.739	11.2	4	6	4
B0XZ67	Heat-and acid-stable phosphoprotein OS=Aspergillus fumigatus Z5 OX=1437362 GN=Y699_01971 PE=4 SV=1	0.401	Down	AFUB_043330	28.306	6.5	2	4	2
B0XPA4	Hydrophobin OS=Neosartorya fumigata (strain CEA10 / CBS 144.89 / FGSC A1163) OX=451804 GN=AFUB_016640 PE=3 SV=1	0.403	Down	AFUB_016640	14.317	15.7	2	15	2
B0Y6A4	"GTPase activating protein for Arf, putative OS=Neosartorya fumigata (strain CEA10 / CBS 144.89 / FGSC A1163) OX=451804 GN=AFUB_066220 PE=4 SV=1"	0.407	Down	AFUB_066220	70.48	4.6	3	4	3
B0Y279	"NUDIX domain, putative OS=Neosartorya fumigata (strain CEA10 / CBS 144.89 / FGSC A1163) OX=451804 GN=AFUB_061580 PE=3 SV=1"	0.413	Down	AFUB_061580	19.071	32.9	4	8	4
B0Y748	PRA1 family protein OS=Neosartorya fumigata (strain CEA10 / CBS 144.89 / FGSC A1163) OX=451804 GN=AFUB_072550 PE=3 SV=1	0.414	Down	AFUB_072550	18.951	23	3	3	3
B0YB54	Alpha-ketoglutarate-dependent taurine dioxygenase OS=Neosartorya fumigata (strain CEA10 / CBS 144.89 / FGSC A1163) OX=451804 GN=AFUB_091610 PE=4 SV=1	0.424	Down	AFUB_091610	42.28	6.2	2	3	2
B0XMN8	"Integral membrane protein Pth11-like, putative OS=Neosartorya fumigata (strain CEA10 / CBS 144.89 / FGSC A1163) OX=451804 GN=AFUB_013620 PE=4 SV=1"	0.425	Down	AFUB_013620	59.46	1.7	1	1	1
B0XUY3	"DNA-directed RNA polymerase III RPC4, putative OS=Neosartorya fumigata (strain CEA10 / CBS 144.89 / FGSC A1163) OX=451804 GN=AFUB_031850 PE=4 SV=1"	0.429	Down	AFUB_031850	65.192	6.2	3	4	3
B0Y4I4	ESSS subunit of NADH:ubiquinone oxidoreductase-domain-containing protein OS=Aspergillus taichungensis OX=482145 GN=BDW42DRAFT_161002 PE=4 SV=1	0.431	Down	AFUB_069200	13.065	14.8	2	4	2
B0Y8H9	"1,3-beta-glucanosyltransferase gel2 OS=Neosartorya fumigata (strain CEA10 / CBS 144.89 / FGSC A1163) OX=451804 GN=gel2 PE=1 SV=1"	0.431	Down	gel2	51.717	31.2	13	46	13
B0XQL2	Ammonium transporter OS=Neosartorya fumigata (strain CEA10 / CBS 144.89 / FGSC A1163) OX=451804 GN=AFUB_010350 PE=3 SV=1	0.432	Down	AFUB_010350	47.091	5.2	2	11	2
B0XVF7	Alternative oxidase OS=Neosartorya fumigata (strain CEA10 / CBS 144.89 / FGSC A1163) OX=451804 GN=AFUB_022090 PE=3 SV=1	0.445	Down	AFUB_022090	40.828	36.4	10	48	10
B0Y6D6	"Sodium P-type ATPase, putative OS=Neosartorya fumigata (strain CEA10 / CBS 144.89 / FGSC A1163) OX=451804 GN=AFUB_066560 PE=3 SV=1"	0.449	Down	AFUB_066560	114.38	5.3	5	6	5
B0Y7G0	Phosphoenolpyruvate carboxykinase AcuF OS=Neosartorya fumigata (strain CEA10 / CBS 144.89 / FGSC A1163) OX=451804 GN=AFUB_073680 PE=3 SV=1	0.457	Down	AFUB_073680	66.719	40.9	20	51	20
B0XSI1	"MFS monosaccharide transporter, putative OS=Neosartorya fumigata (strain CEA10 / CBS 144.89 / FGSC A1163) OX=451804 GN=AFUB_027270 PE=3 SV=1"	0.46	Down	AFUB_027270	62.117	17.5	9	24	9
B0XXQ3	"Telomere and ribosome associated protein Stm1, putative OS=Neosartorya fumigata (strain CEA10 / CBS 144.89 / FGSC A1163) OX=451804 GN=AFUB_038210 PE=4 SV=1"	0.461	Down	AFUB_038210	36.892	42	20	84	20
B0YEW9	DUF1909-domain-containing protein OS=Aspergillus novofumigatus IBT 16806 OX=1392255 GN=P174DRAFT_397240 PE=4 SV=1	0.461	Down	AFUB_100770	8.6788	10	1	2	1
B0Y6S6	Expressed protein OS=Byssochlamys spectabilis (strain No. 5 / NBRC 109023) OX=1356009 GN=PVAR5_3074 PE=4 SV=1	0.462	Down	AFUB_067980	9.552	29.9	3	9	3
B0XSF7	"Alpha-1,3-glucan synthase, putative OS=Neosartorya fumigata (strain CEA10 / CBS 144.89 / FGSC A1163) OX=451804 GN=AFUB_027030 PE=4 SV=1"	0.463	Down	AFUB_027030	272.5	1.9	4	7	2
B0XTW5	"Allantoinase Dal1, putative OS=Neosartorya fumigata (strain CEA10 / CBS 144.89 / FGSC A1163) OX=451804 GN=AFUB_019330 PE=4 SV=1"	0.467	Down	AFUB_019330	54.574	15.2	7	7	7
B0XVC2	"Succinate:fumarate antiporter (Acr1), putative OS=Neosartorya fumigata (strain CEA10 / CBS 144.89 / FGSC A1163) OX=451804 GN=AFUB_032610 PE=3 SV=1"	0.468	Down	AFUB_032610	37.491	2.9	1	2	1
B0XRL1	"Small nuclear ribonucleoprotein complex protein Nhp2, putative OS=Neosartorya fumigata (strain CEA10 / CBS 144.89 / FGSC A1163) OX=451804 GN=AFUB_013060 PE=4 SV=1"	0.471	Down	AFUB_013060	35.39	14.6	4	9	4
B0YC33	"Zinc knuckle nucleic acid binding protein, putative OS=Neosartorya fumigata (strain CEA10 / CBS 144.89 / FGSC A1163) OX=451804 GN=AFUB_088740 PE=4 SV=1"	0.472	Down	AFUB_088740	23.432	31.8	7	36	7
B0Y0B0	"Glycolipid transfer protein HET-C2, putative OS=Neosartorya fumigata (strain CEA10 / CBS 144.89 / FGSC A1163) OX=451804 GN=AFUB_035370 PE=4 SV=1"	0.473	Down	AFUB_035370	22.212	44.8	9	22	9
B0YB58	"Siderochrome-iron transporter (Sit1), putative OS=Neosartorya fumigata (strain CEA10 / CBS 144.89 / FGSC A1163) OX=451804 GN=AFUB_091650 PE=4 SV=1"	0.474	Down	AFUB_091650	62.902	5	3	8	3
B0XZ73	"60S ribosomal protein L27a, putative OS=Neosartorya fumigata (strain CEA10 / CBS 144.89 / FGSC A1163) OX=451804 GN=AFUB_043390 PE=3 SV=1"	0.478	Down	AFUB_043390	16.761	69.1	14	79	14
B0XTI4	"Aspergillus niger contig An03c0130, genomic contig OS=Aspergillus niger (strain CBS 513.88 / FGSC A1513) OX=425011 GN=An03g04820 PE=4 SV=1"	0.479	Down	AFUB_018690	32.264	4.4	1	1	1
B0Y9Y6	"Ribosome biogenesis protein, putative OS=Neosartorya fumigata (strain CEA10 / CBS 144.89 / FGSC A1163) OX=451804 GN=AFUB_082720 PE=4 SV=1"	0.479	Down	AFUB_082720	37.252	11.5	4	7	4
B0Y2G1	Isoflavone reductase family protein OS=Neosartorya fumigata (strain CEA10 / CBS 144.89 / FGSC A1163) OX=451804 GN=AFUB_051330 PE=4 SV=1	0.481	Down	AFUB_051330	59.853	8.1	4	10	4
B0YB32	"Ribonucleoprotein, putative OS=Neosartorya fumigata (strain CEA10 / CBS 144.89 / FGSC A1163) OX=451804 GN=AFUB_091390 PE=4 SV=1"	0.481	Down	AFUB_091390	32.03	19.4	5	11	5
B0XRS9	"Amino acid permease (Dip5), putative OS=Neosartorya fumigata (strain CEA10 / CBS 144.89 / FGSC A1163) OX=451804 GN=AFUB_024710 PE=4 SV=1"	0.483	Down	AFUB_024710	62.446	4.1	2	2	2
B0Y854	Histone-lysine N-methyltransferase EHMT2 OS=Aspergillus udagawae OX=91492 GN=AUD_7049 PE=4 SV=1	0.487	Down	AFUB_076150	19.29	39.8	7	14	7
B0XYI0	"PWI domain mRNA processing protein, putative OS=Neosartorya fumigata (strain CEA10 / CBS 144.89 / FGSC A1163) OX=451804 GN=AFUB_040990 PE=4 SV=1"	0.492	Down	AFUB_040990	62.169	3.6	2	2	2
B0XS89	"C2H2 transcription factor (RfeC), putative OS=Neosartorya fumigata (strain CEA10 / CBS 144.89 / FGSC A1163) OX=451804 GN=AFUB_026340 PE=4 SV=1"	0.493	Down	AFUB_026340	52.785	13	6	12	6
B0XXN5	Nucleolar protein 9 OS=Neosartorya fumigata (strain CEA10 / CBS 144.89 / FGSC A1163) OX=451804 GN=nop9 PE=3 SV=1	0.495	Down	nop9	78.076	4.4	3	4	3
B0XZ08	RNA binding protein OS=Neosartorya fumigata (strain CEA10 / CBS 144.89 / FGSC A1163) OX=451804 GN=AFUB_042750 PE=4 SV=1	0.496	Down	AFUB_042750	37.875	5.5	2	2	2
H9CJP0	Cytochrome c oxidase subunit 1 OS=Neosartorya fumigata (strain CEA10 / CBS 144.89 / FGSC A1163) OX=451804 GN=AFUB_m0410 PE=3 SV=1	0.499	Down	AFUB_m0410	62.985	7.4	6	16	6
B0XYK2	"54S ribosomal protein L37, mitochondrial OS=Aspergillus fumigatus Z5 OX=1437362 GN=Y699_01761 PE=4 SV=1"	0.5	Down	AFUB_041200	27.164	4	1	3	1
B0XMB0	"U3 small nucleolar ribonucleoprotein protein Lcp5, putative OS=Neosartorya fumigata (strain CEA10 / CBS 144.89 / FGSC A1163) OX=451804 GN=AFUB_000490 PE=4 SV=1"	0.502	Down	AFUB_000490	43.759	5.1	2	2	2
B0YDE1	"MFS monosaccharide transporter, putative OS=Neosartorya fumigata (strain CEA10 / CBS 144.89 / FGSC A1163) OX=451804 GN=AFUB_095240 PE=3 SV=1"	0.503	Down	AFUB_095240	58.256	7.2	4	9	4
B0Y8P4	FAD binding domain protein OS=Neosartorya fumigata (strain CEA10 / CBS 144.89 / FGSC A1163) OX=451804 GN=AFUB_078060 PE=3 SV=1	0.505	Down	AFUB_078060	54.549	6.4	3	3	3
B0Y543	---	0.51	Down	AFUB_071330	44.362	6.2	2	3	2
B0Y2C8	"Thiamine biosynthesis protein (Nmt1), putative OS=Neosartorya fumigata (strain CEA10 / CBS 144.89 / FGSC A1163) OX=451804 GN=AFUB_051000 PE=4 SV=1"	0.512	Down	AFUB_051000	38.322	51.8	21	218	21
B0XTK8	Integral membrane protein OS=Neosartorya fumigata (strain CEA10 / CBS 144.89 / FGSC A1163) OX=451804 GN=AFUB_018940 PE=4 SV=1	0.513	Down	AFUB_018940	25.378	6.1	1	2	1
B0XMS0	60S ribosomal protein L17 OS=Neosartorya fumigata (strain CEA10 / CBS 144.89 / FGSC A1163) OX=451804 GN=AFUB_013950 PE=3 SV=1	0.515	Down	AFUB_013950	21.666	50.5	12	85	12
B0Y5T6	60S ribosomal protein L36 OS=Neosartorya fumigata (strain CEA10 / CBS 144.89 / FGSC A1163) OX=451804 GN=AFUB_064530 PE=3 SV=1	0.515	Down	AFUB_064530	19.006	27.1	5	26	5
B0XR31	RNA-binding La domain protein OS=Neosartorya fumigata (strain CEA10 / CBS 144.89 / FGSC A1163) OX=451804 GN=AFUB_012060 PE=4 SV=1	0.518	Down	AFUB_012060	44.554	35.2	13	26	13
B0YCF2	Ribosome biogenesis regulatory protein OS=Neosartorya fumigata (strain CEA10 / CBS 144.89 / FGSC A1163) OX=451804 GN=AFUB_089980 PE=3 SV=1	0.519	Down	AFUB_089980	24.726	16.4	4	5	4
B0XTA0	"Calcineurin binding protein, putative OS=Neosartorya fumigata (strain CEA10 / CBS 144.89 / FGSC A1163) OX=451804 GN=AFUB_028690 PE=4 SV=1"	0.52	Down	AFUB_028690	31.471	5.6	1	1	1
B0YAR9	C6 zinc finger domain protein OS=Neosartorya fischeri (strain ATCC 1020 / DSM 3700 / CBS 544.65 / FGSC A1164 / JCM 1740 /NRRL 181 / WB 181) OX=331117 GN=NFIA_094430 PE=4 SV=1	0.523	Down	AFUB_085610	49.773	3.5	2	2	2
B0XZV6	"Polyketide synthase, putative OS=Neosartorya fumigata (strain CEA10 / CBS 144.89 / FGSC A1163) OX=451804 GN=AFUB_034520 PE=4 SV=1"	0.524	Down	AFUB_034520	274.73	0.6	2	2	2
B0XTL9	"Nuclear protein (Sgd1), putative OS=Neosartorya fumigata (strain CEA10 / CBS 144.89 / FGSC A1163) OX=451804 GN=AFUB_019060 PE=4 SV=1"	0.525	Down	AFUB_019060	95.627	1.4	1	1	1
B0XWY9	"Recombination hotspot-binding protein (Translin), putative OS=Neosartorya fumigata (strain CEA10 / CBS 144.89 / FGSC A1163) OX=451804 GN=AFUB_036890 PE=4 SV=1"	0.527	Down	AFUB_036890	26.406	10.2	2	4	2
B0XQI8	M protein repeat protein OS=Neosartorya fumigata (strain ATCC MYA-4609 / Af293 / CBS 101355 / FGSC A1100) OX=330879 GN=AFUA_1G10690 PE=4 SV=1	0.528	Down	AFUB_010110	97.44	2.2	2	3	2
B0YE14	Pc22g14580 protein OS=Penicillium rubens (strain ATCC 28089 / DSM 1075 / NRRL 1951 / Wisconsin 54-1255) OX=500485 GN=Pc22g14580 PE=4 SV=1	0.528	Down	AFUB_097490	81.978	12.2	8	11	8
B0YEB1	60S ribosomal protein L13 OS=Neosartorya fumigata (strain CEA10 / CBS 144.89 / FGSC A1163) OX=451804 GN=AFUB_098550 PE=3 SV=1	0.53	Down	AFUB_098550	25.673	51.8	16	80	16
B0Y7P6	FK506-binding protein OS=Neosartorya fumigata (strain CEA10 / CBS 144.89 / FGSC A1163) OX=451804 GN=AFUB_074540 PE=3 SV=1	0.531	Down	AFUB_074540	49.715	23.5	9	28	9
B0XVZ1	O-methyltransferase OS=Neosartorya fumigata (strain CEA10 / CBS 144.89 / FGSC A1163) OX=451804 GN=AFUB_033500 PE=4 SV=1	0.532	Down	AFUB_033500	43.706	36.7	10	21	10
B0Y052	GTPase Der OS=Talaromyces marneffei PM1 OX=1077442 GN=GQ26_0310500 PE=4 SV=1	0.533	Down	AFUB_045650	27.068	17.5	4	7	4
B0Y6G3	50S ribosomal protein L12 OS=Neosartorya fumigata (strain CEA10 / CBS 144.89 / FGSC A1163) OX=451804 GN=AFUB_066860 PE=3 SV=1	0.535	Down	AFUB_066860	19.725	15	3	11	3
B0XN99	"C6 transcription factor, putative OS=Neosartorya fumigata (strain CEA10 / CBS 144.89 / FGSC A1163) OX=451804 GN=AFUB_004210 PE=4 SV=1"	0.536	Down	AFUB_004210	91.706	3.5	3	4	3
B0Y372	60S ribosomal protein L23 OS=Neosartorya fumigata (strain CEA10 / CBS 144.89 / FGSC A1163) OX=451804 GN=AFUB_053170 PE=3 SV=1	0.537	Down	AFUB_053170	16.126	44.4	9	57	9
B0Y120	"Mitochondrial ribosomal protein L23, putative OS=Neosartorya fumigata (strain CEA10 / CBS 144.89 / FGSC A1163) OX=451804 GN=AFUB_059310 PE=4 SV=1"	0.538	Down	AFUB_059310	23.992	29.9	6	12	6
B0XSE1	"AMFR protein, putative OS=Neosartorya fumigata (strain CEA10 / CBS 144.89 / FGSC A1163) OX=451804 GN=AFUB_026860 PE=4 SV=1"	0.54	Down	AFUB_026860	21.959	15.5	3	4	3
B0Y910	"Pfs, NB-ARC and Ankyrin domain protein OS=Neosartorya fumigata (strain CEA10 / CBS 144.89 / FGSC A1163) OX=451804 GN=AFUB_079240 PE=4 SV=1"	0.54	Down	AFUB_079240	118.94	0.7	1	3	1
B0XTS8	HEAT repeat protein OS=Neosartorya fumigata (strain ATCC MYA-4609 / Af293 / CBS 101355 / FGSC A1100) OX=330879 GN=AFUA_2G14180 PE=4 SV=2	0.541	Down	AFUB_029800	182.53	3.5	5	6	5
B0XVD0	PT repeat family protein OS=Neosartorya fumigata (strain CEA10 / CBS 144.89 / FGSC A1163) OX=451804 GN=AFUB_032690 PE=4 SV=1	0.542	Down	AFUB_032690	207.09	22.4	32	64	32
B0XNF0	Serine-rich protein OS=Neosartorya fumigata (strain CEA10 / CBS 144.89 / FGSC A1163) OX=451804 GN=AFUB_004710 PE=4 SV=1	0.543	Down	AFUB_004710	45.493	4.1	2	4	2
B0Y0T3	Topoisomerase II-associated protein PAT1 OS=Aspergillus parasiticus (strain ATCC 56775 / NRRL 5862 / SRRC 143 / SU-1) OX=1403190 GN=P875_00117255 PE=4 SV=1	0.546	Down	AFUB_058450	85.213	5.8	4	7	4
B0YCT2	"TOM complex component Tom7, putative OS=Neosartorya fumigata (strain CEA10 / CBS 144.89 / FGSC A1163) OX=451804 GN=AFUB_093100 PE=4 SV=1"	0.546	Down	AFUB_093100	6.1671	15.1	1	2	1
B0XQ64	MICOS complex subunit MIC12 OS=Neosartorya fumigata (strain CEA10 / CBS 144.89 / FGSC A1163) OX=451804 GN=AFUB_008870 PE=3 SV=1	0.547	Down	AFUB_008870	14.1	25.6	3	4	3
B0Y091	"Extracellular phytase, putative OS=Neosartorya fumigata (strain CEA10 / CBS 144.89 / FGSC A1163) OX=451804 GN=AFUB_035180 PE=3 SV=1"	0.548	Down	AFUB_035180	72.563	8.9	6	9	6
B0Y8V8	"40S ribosomal protein S29, putative OS=Neosartorya fumigata (strain CEA10 / CBS 144.89 / FGSC A1163) OX=451804 GN=AFUB_078720 PE=3 SV=1"	0.549	Down	AFUB_078720	9.1536	32.1	4	14	4
B0XW82	DUF803 domain membrane protein OS=Neosartorya fumigata (strain CEA10 / CBS 144.89 / FGSC A1163) OX=451804 GN=AFUB_023900 PE=4 SV=1	0.55	Down	AFUB_023900	80.522	0.9	1	2	1
B0Y387	"1,3-beta-glucan biosynthesis protein, putative OS=Neosartorya fumigata (strain CEA10 / CBS 144.89 / FGSC A1163) OX=451804 GN=AFUB_053320 PE=4 SV=1"	0.551	Down	AFUB_053320	57.28	8.3	4	6	4
B0XM75	Ribosomal protein S13p/S18e OS=Neosartorya fumigata (strain CEA10 / CBS 144.89 / FGSC A1163) OX=451804 GN=AFUB_001190 PE=3 SV=1	0.553	Down	AFUB_001190	14.675	44.9	11	65	11
B0XTK5	"54S ribosomal protein L22, mitochondrial OS=Aspergillus fumigatus Z5 OX=1437362 GN=Y699_04746 PE=3 SV=1"	0.553	Down	AFUB_018900	40.4	19.5	6	12	6
B0YEJ5	Sterol 24-C-methyltransferase OS=Neosartorya fumigata (strain CEA10 / CBS 144.89 / FGSC A1163) OX=451804 GN=AFUB_099400 PE=3 SV=1	0.553	Down	AFUB_099400	42.571	41.4	14	46	14
B0XYW1	60S ribosomal protein L37 OS=Neosartorya fumigata (strain CEA10 / CBS 144.89 / FGSC A1163) OX=451804 GN=AFUB_042280 PE=3 SV=1	0.556	Down	AFUB_042280	17.923	23.4	5	31	5
B0YDK4	60S ribosomal protein L24a OS=Neosartorya fumigata (strain CEA10 / CBS 144.89 / FGSC A1163) OX=451804 GN=AFUB_095900 PE=4 SV=1	0.557	Down	AFUB_095900	18.052	35.6	8	33	8
B0Y4C8	"Nucleoside transporter, putative OS=Neosartorya fumigata (strain CEA10 / CBS 144.89 / FGSC A1163) OX=451804 GN=AFUB_057300 PE=4 SV=1"	0.558	Down	AFUB_057300	63.505	1.4	1	2	1
B0Y5P5	SAP domain family protein OS=Aspergillus niger OX=5061 GN=ATCC64974_77480 PE=4 SV=1	0.558	Down	AFUB_064120	26.571	3.8	1	2	1
B0XV69	BSD domain protein OS=Neosartorya fumigata (strain CEA10 / CBS 144.89 / FGSC A1163) OX=451804 GN=AFUB_021870 PE=4 SV=1	0.559	Down	AFUB_021870	45.717	23.8	10	14	10
B0XQ60	Cell cycle control protein cwf18 OS=Aspergillus fumigatus Z5 OX=1437362 GN=Y699_08321 PE=4 SV=1	0.561	Down	AFUB_008830	22.769	5.9	1	2	1
B0XUQ5	Allergen Asp F4 OS=Neosartorya fumigata (strain CEA10 / CBS 144.89 / FGSC A1163) OX=451804 GN=AFUB_020900 PE=4 SV=1	0.562	Down	AFUB_020900	34.093	31.1	7	50	7
B0YAS0	"Cytochrome P450, putative OS=Neosartorya fumigata (strain ATCC MYA-4609 / Af293 / CBS 101355 / FGSC A1100) OX=330879 GN=AFUA_8G00962 PE=3 SV=1"	0.562	Down	AFUB_085620	60.135	10.5	5	7	5
B0XRX3	"Antigenic mitochondrial protein HSP60, putative OS=Neosartorya fumigata (strain CEA10 / CBS 144.89 / FGSC A1163) OX=451804 GN=AFUB_025150 PE=3 SV=1"	0.563	Down	AFUB_025150	61.949	65.4	39	214	39
B0XQ67	Translation regulator GCD7 OS=Neosartorya fumigata (strain CEA10 / CBS 144.89 / FGSC A1163) OX=451804 GN=AFUB_008900 PE=3 SV=1	0.564	Down	AFUB_008900	47.606	15	5	6	5
B0YA70	C6 finger domain protein OS=Aspergillus niger OX=5061 GN=ABL_06240 PE=4 SV=1	0.565	Down	AFUB_083620	38.988	48.4	17	30	17
B0Y0U5	"Small nuclear ribonucleoprotein U2, A OS=Neosartorya fumigata (strain CEA10 / CBS 144.89 / FGSC A1163) OX=451804 GN=AFUB_058570 PE=4 SV=1"	0.566	Down	AFUB_058570	28.803	18.6	4	9	4
B0XYF4	39S ribosomal protein L53/MRP-L53 family protein OS=Aspergillus niger OX=5061 GN=ABL_10148 PE=4 SV=1	0.568	Down	AFUB_040720	11.822	9.4	1	2	1
B0YA23	"RNA binding protein, putative OS=Neosartorya fumigata (strain CEA10 / CBS 144.89 / FGSC A1163) OX=451804 GN=AFUB_083140 PE=4 SV=1"	0.569	Down	AFUB_083140	58.983	12.1	6	12	6
B0XQH5	"GTP binding protein, putative OS=Neosartorya fumigata (strain CEA10 / CBS 144.89 / FGSC A1163) OX=451804 GN=AFUB_009980 PE=4 SV=1"	0.57	Down	AFUB_009980	50.285	11	4	8	4
B0XQX8	37S ribosomal protein Mrp17 OS=Neosartorya fumigata (strain CEA10 / CBS 144.89 / FGSC A1163) OX=451804 GN=AFUB_011530 PE=4 SV=1	0.57	Down	AFUB_011530	13.692	29.8	4	6	4
B0YBK7	"GNAT family acetyltransferase, putative OS=Neosartorya fumigata (strain CEA10 / CBS 144.89 / FGSC A1163) OX=451804 GN=AFUB_086960 PE=4 SV=1"	0.57	Down	AFUB_086960	21.836	13.7	3	3	3
B0XWH1	Ribosomal protein S15 OS=Aspergillus arachidicola OX=656916 GN=AARAC_010335 PE=3 SV=1	0.571	Down	AFUB_035900	132.67	4.3	5	6	5
B0XVT5	"Differentiation regulator (Nrd1), putative OS=Neosartorya fumigata (strain CEA10 / CBS 144.89 / FGSC A1163) OX=451804 GN=AFUB_022700 PE=4 SV=1"	0.572	Down	AFUB_022700	88.939	8.2	6	9	6
B0XZ32	Histone H1 OS=Neosartorya fumigata (strain CEA10 / CBS 144.89 / FGSC A1163) OX=451804 GN=AFUB_042980 PE=3 SV=1	0.573	Down	AFUB_042980	21.427	19.4	6	12	6
B0XR61	Adenylyl cyclase-associated protein OS=Neosartorya fumigata (strain CEA10 / CBS 144.89 / FGSC A1163) OX=451804 GN=AFUB_012230 PE=3 SV=1	0.574	Down	AFUB_012230	56.432	26.2	13	26	13
B0XU13	60S ribosomal protein L24b OS=Neosartorya fumigata (strain CEA10 / CBS 144.89 / FGSC A1163) OX=451804 GN=AFUB_019810 PE=4 SV=1	0.579	Down	AFUB_019810	22.18	10.6	2	3	2
B0XWY6	"60S ribosomal protein L22, putative OS=Neosartorya fumigata (strain CEA10 / CBS 144.89 / FGSC A1163) OX=451804 GN=AFUB_036860 PE=4 SV=1"	0.579	Down	AFUB_036860	13.422	44.4	4	33	4
B0Y4C0	RNase III domain protein OS=Neosartorya fumigata (strain CEA10 / CBS 144.89 / FGSC A1163) OX=451804 GN=AFUB_057220 PE=4 SV=1	0.58	Down	AFUB_057220	28.218	23.2	7	13	7
B0XP23	RNA cytidine acetyltransferase OS=Neosartorya fumigata (strain CEA10 / CBS 144.89 / FGSC A1163) OX=451804 GN=NAT10 PE=3 SV=1	0.581	Down	NAT10	119.09	10.7	11	17	11
B0XRK9	"Aspergillus niger contig An08c0140, genomic contig OS=Aspergillus niger (strain CBS 513.88 / FGSC A1513) OX=425011 GN=An08g06620 PE=4 SV=1"	0.581	Down	AFUB_013040	16.911	6.2	1	2	1
B0XSK8	U6 snRNA-associated Sm-like protein LSm1 OS=Neosartorya fumigata (strain CEA10 / CBS 144.89 / FGSC A1163) OX=451804 GN=LSM1 PE=3 SV=1	0.582	Down	LSM1	19.926	21.5	3	8	3
B0Y2P9	"60S ribosomal protein L4, putative OS=Neosartorya fumigata (strain CEA10 / CBS 144.89 / FGSC A1163) OX=451804 GN=AFUB_051530 PE=4 SV=1"	0.582	Down	AFUB_051530	40.503	41	17	125	17
B0YDK3	40S ribosomal protein S30 OS=Neosartorya fumigata (strain CEA10 / CBS 144.89 / FGSC A1163) OX=451804 GN=AFUB_095890 PE=3 SV=1	0.583	Down	AFUB_095890	6.9191	29	2	3	2
H9CJP9	NADH dehydrogenase subunit 2 OS=Neosartorya fumigata (strain CEA10 / CBS 144.89 / FGSC A1163) OX=451804 GN=AFUB_m0520 PE=3 SV=1	0.583	Down	AFUB_m0520	63.415	9.3	6	17	6
B0YC94	"DNA-directed RNA polymerase II subunit RPB11a, putative OS=Neosartorya fumigata (strain CEA10 / CBS 144.89 / FGSC A1163) OX=451804 GN=AFUB_089390 PE=4 SV=1"	0.584	Down	AFUB_089390	25.643	13.1	3	4	3
B0XNE0	"30S ribosomal protein S7, putative OS=Neosartorya fumigata (strain CEA10 / CBS 144.89 / FGSC A1163) OX=451804 GN=AFUB_004610 PE=4 SV=1"	0.587	Down	AFUB_004610	39.494	24.9	8	21	8
B0YB00	"Genomic scaffold, ProqFM164S02 OS=Penicillium roqueforti (strain FM164) OX=1365484 GN=PROQFM164_S02g001165 PE=4 SV=1"	0.587	Down	AFUB_086410	55.507	4.1	2	2	2
B0Y1U1	Chorismate mutase OS=Neosartorya fumigata (strain CEA10 / CBS 144.89 / FGSC A1163) OX=451804 GN=AFUB_060840 PE=4 SV=1	0.588	Down	AFUB_060840	30.435	38	9	21	9
B0Y8I3	"Aldehyde dehydrogenase AldA, putative OS=Neosartorya fumigata (strain CEA10 / CBS 144.89 / FGSC A1163) OX=451804 GN=AFUB_077440 PE=3 SV=1"	0.588	Down	AFUB_077440	60.945	47.4	22	43	18
B0XPJ2	"Small nucleolar ribonucleoprotein complex subunit (SOF1), putative OS=Neosartorya fumigata (strain CEA10 / CBS 144.89 / FGSC A1163) OX=451804 GN=AFUB_006670 PE=4 SV=1"	0.589	Down	AFUB_006670	54.143	13	6	10	6
B0XVK1	"Mitochondrial F1F0 ATP synthase subunit F (Atp17), putative OS=Neosartorya fumigata (strain CEA10 / CBS 144.89 / FGSC A1163) OX=451804 GN=AFUB_022530 PE=4 SV=1"	0.59	Down	AFUB_022530	11.167	31.7	5	21	5
B0XMP2	"Nuclear segregation protein (Bfr1), putative OS=Neosartorya fumigata (strain CEA10 / CBS 144.89 / FGSC A1163) OX=451804 GN=AFUB_013660 PE=4 SV=1"	0.591	Down	AFUB_013660	57.452	47.6	27	64	26
B0YCB4	Cytochrome oxidase c assembly OS=Aspergillus parasiticus (strain ATCC 56775 / NRRL 5862 / SRRC 143 / SU-1) OX=1403190 GN=P875_00086916 PE=4 SV=1	0.591	Down	AFUB_089590	28.976	37.5	10	24	10
B0YCR7	"37 ribosomal protein Rsm10, putative OS=Neosartorya fumigata (strain ATCC MYA-4609 / Af293 / CBS 101355 / FGSC A1100) OX=330879 GN=AFUA_6G05330 PE=3 SV=2"	0.591	Down	AFUB_092950	25.019	50.2	9	17	9
B0XNR7	"Translocon protein Sec61beta, putative OS=Neosartorya fumigata (strain CEA10 / CBS 144.89 / FGSC A1163) OX=451804 GN=AFUB_005250 PE=4 SV=1"	0.592	Down	AFUB_005250	13.177	50.4	6	21	6
B0Y3E2	"60S ribosomal protein L8, putative OS=Neosartorya fumigata (strain CEA10 / CBS 144.89 / FGSC A1163) OX=451804 GN=AFUB_053890 PE=4 SV=1"	0.594	Down	AFUB_053890	27.485	39.4	10	47	10
B0XWG2	Nucleolar protein nop5 OS=Neosartorya fumigata (strain CEA10 / CBS 144.89 / FGSC A1163) OX=451804 GN=AFUB_035810 PE=4 SV=1	0.595	Down	AFUB_035810	64.562	30.3	17	31	17
B0XRP7	"SUN domain protein (Adg3), putative OS=Neosartorya fumigata (strain CEA10 / CBS 144.89 / FGSC A1163) OX=451804 GN=AFUB_013430 PE=4 SV=1"	0.596	Down	AFUB_013430	48.662	3.2	1	1	1
B0Y5Q7	"Cytochrome c subunit, putative OS=Neosartorya fumigata (strain CEA10 / CBS 144.89 / FGSC A1163) OX=451804 GN=AFUB_064240 PE=4 SV=1"	0.596	Down	AFUB_064240	16.833	6.7	1	6	1
B0YDG7	"Phospholipase, putative OS=Neosartorya fumigata (strain CEA10 / CBS 144.89 / FGSC A1163) OX=451804 GN=AFUB_095520 PE=4 SV=1"	0.596	Down	AFUB_095520	26.835	31.1	7	15	7
B0XLZ0	60S ribosomal protein L31e OS=Neosartorya fumigata (strain CEA10 / CBS 144.89 / FGSC A1163) OX=451804 GN=AFUB_001520 PE=4 SV=1	0.597	Down	AFUB_001520	14.007	55.3	10	43	10
B0Y653	"Calcium homeostasis protein Regucalcin, putative OS=Neosartorya fumigata (strain CEA10 / CBS 144.89 / FGSC A1163) OX=451804 GN=AFUB_065700 PE=4 SV=1"	0.597	Down	AFUB_065700	31.362	26.7	7	11	7
B0Y6H5	C6 transcription factor OS=Aspergillus bombycis OX=109264 GN=ABOM_010960 PE=4 SV=1	0.597	Down	AFUB_066980	14.269	7.6	2	16	2
B0Y7T0	Assimilatory sulfite reductase OS=Neosartorya fumigata (strain CEA10 / CBS 144.89 / FGSC A1163) OX=451804 GN=AFUB_074880 PE=4 SV=1	0.598	Down	AFUB_074880	114.62	25.2	25	59	25
B0Y488	Serine/threonine-protein phosphatase OS=Neosartorya fumigata (strain CEA10 / CBS 144.89 / FGSC A1163) OX=451804 GN=AFUB_056900 PE=3 SV=1	0.599	Down	AFUB_056900	63.841	6.1	3	6	3
B0YA31	"NADH-ubiquinone oxidoreductase 178 kDa subunit, putative OS=Neosartorya fumigata (strain CEA10 / CBS 144.89 / FGSC A1163) OX=451804 GN=AFUB_083220 PE=4 SV=1"	0.6	Down	AFUB_083220	23.029	17.6	3	10	3
B0YB42	"Purine permease, putative OS=Neosartorya fumigata (strain CEA10 / CBS 144.89 / FGSC A1163) OX=451804 GN=AFUB_091490 PE=4 SV=1"	0.6	Down	AFUB_091490	61.859	2.6	1	1	1
B0XYC9	"Coactivator bridging factor 1 (Mbf1), putative OS=Neosartorya fumigata (strain CEA10 / CBS 144.89 / FGSC A1163) OX=451804 GN=AFUB_040460 PE=4 SV=1"	0.602	Down	AFUB_040460	16.835	59.7	11	21	11
B0Y3Y8	37S ribosomal protein S16 OS=Neosartorya fumigata (strain CEA10 / CBS 144.89 / FGSC A1163) OX=451804 GN=AFUB_055900 PE=3 SV=1	0.602	Down	AFUB_055900	11.88	52.9	3	8	3
B0XY72	"Cell wall glucanase, putative OS=Neosartorya fumigata (strain CEA10 / CBS 144.89 / FGSC A1163) OX=451804 GN=AFUB_039870 PE=4 SV=1"	0.603	Down	AFUB_039870	40.59	12.9	5	10	5
B0Y6C5	Probable dipeptidyl peptidase 4 OS=Neosartorya fumigata (strain CEA10 / CBS 144.89 / FGSC A1163) OX=451804 GN=dpp4 PE=1 SV=1	0.603	Down	dpp4	85.875	19.1	11	18	11
B0YDH0	Nascent polypeptide-associated complex subunit beta OS=Neosartorya fumigata (strain CEA10 / CBS 144.89 / FGSC A1163) OX=451804 GN=AFUB_095550 PE=3 SV=1	0.603	Down	AFUB_095550	20.546	25.3	6	22	6
B0Y2X5	CRAL/TRIO domain protein OS=Neosartorya fumigata (strain CEA10 / CBS 144.89 / FGSC A1163) OX=451804 GN=AFUB_052200 PE=4 SV=1	0.605	Down	AFUB_052200	46.199	51.4	17	47	17
B0XTL0	"Low molecular weight phosphotyrosine protein phosphatase, putative OS=Neosartorya fumigata (strain CEA10 / CBS 144.89 / FGSC A1163) OX=451804 GN=AFUB_018970 PE=4 SV=1"	0.609	Down	AFUB_018970	45.547	5.4	2	3	2
B0XZ98	Histone H2A OS=Neosartorya fumigata (strain CEA10 / CBS 144.89 / FGSC A1163) OX=451804 GN=AFUB_043640 PE=3 SV=1	0.609	Down	AFUB_043640	29.8	11.3	4	14	3
B0YCQ6	Putative ribosome biogenesis protein C8F11.04 OS=Aspergillus fumigatus Z5 OX=1437362 GN=Y699_08571 PE=4 SV=1	0.609	Down	AFUB_091040	44.871	20.5	7	13	7
B0XXT9	Transcription initiation protein OS=Neosartorya fumigata (strain CEA10 / CBS 144.89 / FGSC A1163) OX=451804 GN=AFUB_038540 PE=4 SV=1	0.611	Down	AFUB_038540	45.931	4.3	2	2	2
B0YBQ1	"Acetyltransferase, GNAT family, putative OS=Neosartorya fumigata (strain CEA10 / CBS 144.89 / FGSC A1163) OX=451804 GN=AFUB_087440 PE=4 SV=1"	0.611	Down	AFUB_087440	26.778	18.8	4	7	4
H9CJP8	NADH-ubiquinone oxidoreductase chain 5 OS=Neosartorya fumigata (strain CEA10 / CBS 144.89 / FGSC A1163) OX=451804 GN=AFUB_m0510 PE=3 SV=1	0.611	Down	AFUB_m0510	73.421	5.5	3	9	3
B0XQN2	60S ribosomal protein L6 OS=Neosartorya fumigata (strain CEA10 / CBS 144.89 / FGSC A1163) OX=451804 GN=AFUB_010560 PE=4 SV=1	0.612	Down	AFUB_010560	22.453	57.5	14	97	14
B0Y4U4	"37S ribosomal protein Rsm24, putative OS=Neosartorya fumigata (strain CEA10 / CBS 144.89 / FGSC A1163) OX=451804 GN=AFUB_070330 PE=4 SV=1"	0.612	Down	AFUB_070330	44.221	36.3	12	26	12
B0XTA5	Cytochrome c OS=Neosartorya fumigata (strain CEA10 / CBS 144.89 / FGSC A1163) OX=451804 GN=AFUB_028740 PE=3 SV=1	0.613	Down	AFUB_028740	26.281	20	5	44	5
B0XXS1	Clustered mitochondria protein homolog OS=Neosartorya fumigata (strain CEA10 / CBS 144.89 / FGSC A1163) OX=451804 GN=clu1 PE=3 SV=1	0.613	Down	clu1	145.98	30	40	84	40
B0YCS9	60S ribosomal protein L28 OS=Neosartorya fumigata (strain CEA10 / CBS 144.89 / FGSC A1163) OX=451804 GN=AFUB_093070 PE=4 SV=1	0.613	Down	AFUB_093070	17.081	56.7	10	58	10
B0XSG1	"NTP binding protein, putative OS=Neosartorya fumigata (strain CEA10 / CBS 144.89 / FGSC A1163) OX=451804 GN=AFUB_027070 PE=4 SV=1"	0.614	Down	AFUB_027070	100.19	1	1	1	1
B0Y3D6	"Peroxisomal membrane protein (Pex3), putative OS=Neosartorya fumigata (strain CEA10 / CBS 144.89 / FGSC A1163) OX=451804 GN=AFUB_053830 PE=4 SV=1"	0.614	Down	AFUB_053830	58.58	3.6	2	3	2
B0YCX1	Lysine decarboxylase-like protein OS=Neosartorya fumigata (strain CEA10 / CBS 144.89 / FGSC A1163) OX=451804 GN=AFUB_093490 PE=4 SV=1	0.615	Down	AFUB_093490	30.753	28.1	9	22	9
B0Y6R5	40S ribosomal protein S6 OS=Neosartorya fumigata (strain CEA10 / CBS 144.89 / FGSC A1163) OX=451804 GN=AFUB_067880 PE=3 SV=1	0.616	Down	AFUB_067880	27.279	51.5	15	73	15
B0YCW8	"HATPase_c domain protein, putative OS=Neosartorya fumigata (strain CEA10 / CBS 144.89 / FGSC A1163) OX=451804 GN=AFUB_093460 PE=4 SV=1"	0.616	Down	AFUB_093460	196.74	1.6	3	6	3
B0XNT8	"ATP dependent RNA helicase (Rok1), putative OS=Neosartorya fumigata (strain CEA10 / CBS 144.89 / FGSC A1163) OX=451804 GN=AFUB_015630 PE=4 SV=1"	0.617	Down	AFUB_015630	82.342	14.5	10	12	10
B0Y3T3	Herpes virus major outer envelope glycoprotein BLLF1 OS=Aspergillus parasiticus (strain ATCC 56775 / NRRL 5862 / SRRC 143/ SU-1) OX=1403190 GN=P875_00033867 PE=4 SV=1	0.617	Down	AFUB_055330	45.743	12.8	5	6	5
B0YA02	HSCB C-terminal oligomerization domain-domain-containing protein OS=Aspergillus welwitschiae OX=1341132 GN=BDQ94DRAFT_183740 PE=4 SV=1	0.619	Down	AFUB_082880	57.778	5.3	4	5	4
B0YB22	Acetyltransferase component of pyruvate dehydrogenase complex OS=Neosartorya fumigata (strain CEA10 / CBS 144.89 / FGSC A1163) OX=451804 GN=AFUB_091290 PE=3 SV=1	0.619	Down	AFUB_091290	52.031	33	15	92	15
B0XMM9	"Calmodulin, putative OS=Neosartorya fumigata (strain CEA10 / CBS 144.89 / FGSC A1163) OX=451804 GN=AFUB_003310 PE=4 SV=1"	0.62	Down	AFUB_003310	23.312	9.3	2	3	2
B0XS71	ER membrane protein complex subunit 4 OS=Neosartorya fumigata (strain CEA10 / CBS 144.89 / FGSC A1163) OX=451804 GN=AFUB_026160 PE=3 SV=1	0.62	Down	AFUB_026160	20.747	29.3	4	11	4
B0Y1B8	AdoMet-dependent rRNA methyltransferase SPB1 OS=Neosartorya fumigata (strain CEA10 / CBS 144.89 / FGSC A1163) OX=451804 GN=SPB1 PE=3 SV=1	0.62	Down	SPB1	90.114	3.1	2	2	2
B0Y322	"Aspergillus niger contig An09c0220, genomic contig OS=Aspergillus niger (strain CBS 513.88 / FGSC A1513) OX=425011 GN=An09g06570 PE=4 SV=1"	0.62	Down	AFUB_052670	11.362	7.8	1	3	1
B0YB38	Proteasome subunit alpha type OS=Neosartorya fumigata (strain CEA10 / CBS 144.89 / FGSC A1163) OX=451804 GN=AFUB_091450 PE=3 SV=1	0.62	Down	AFUB_091450	30.404	47.5	13	34	13
B0XS93	"NADH-ubiquinone oxidoreductase 299 kDa subunit, putative OS=Neosartorya fumigata (strain CEA10 / CBS 144.89 / FGSC A1163) OX=451804 GN=AFUB_026380 PE=4 SV=1"	0.621	Down	AFUB_026380	27.541	41.7	10	32	10
B0XXP7	"VanZ domain protein, putative OS=Neosartorya fumigata (strain CEA10 / CBS 144.89 / FGSC A1163) OX=451804 GN=AFUB_038150 PE=4 SV=1"	0.622	Down	AFUB_038150	23.378	3.8	1	1	1
B0Y6W2	"Fructose-1,6-bisphosphatase OS=Neosartorya fumigata (strain CEA10 / CBS 144.89 / FGSC A1163) OX=451804 GN=AFUB_068340 PE=3 SV=1"	0.622	Down	AFUB_068340	38.68	43.1	15	32	15
B0YCB8	"3-ketoacyl-CoA thiolase, peroxisomal OS=Aspergillus udagawae OX=91492 GN=AUD_5626 PE=4 SV=1"	0.622	Down	AFUB_089630	45.459	26	9	19	9
B0XV33	Phosphoglycerate mutase family protein OS=Neosartorya fischeri (strain ATCC 1020 / DSM 3700 / CBS 544.65 / FGSC A1164 / JCM 1740 / NRRL 181 / WB 181) OX=331117 GN=NFIA_081220 PE=4 SV=1	0.623	Down	AFUB_021490	31.613	41.7	8	32	8
B0XYK0	Phosphoinositide phospholipase C OS=Neosartorya fumigata (strain CEA10 / CBS 144.89 / FGSC A1163) OX=451804 GN=AFUB_041180 PE=4 SV=1	0.623	Down	AFUB_041180	70.881	8	6	6	6
B0XP40	"Histone deacetylase complex subunit (Hos4), putative OS=Neosartorya fumigata (strain CEA10 / CBS 144.89 / FGSC A1163) OX=451804 GN=AFUB_005830 PE=4 SV=1"	0.624	Down	AFUB_005830	139.31	0.6	1	2	1
B0Y890	"Ceramide synthase membrane component (LAG1), putative OS=Neosartorya fumigata (strain CEA10 / CBS 144.89 / FGSC A1163) OX=451804 GN=AFUB_076510 PE=4 SV=1"	0.624	Down	AFUB_076510	50.732	8	3	7	3
B0XPM9	"40S ribosomal protein S2, putative OS=Neosartorya fumigata (strain CEA10 / CBS 144.89 / FGSC A1163) OX=451804 GN=AFUB_006950 PE=3 SV=1"	0.625	Down	AFUB_006950	37.961	26.5	8	16	8
B0Y4F2	"Splicing factor 3a subunit 2, putative OS=Neosartorya fumigata (strain CEA10 / CBS 144.89 / FGSC A1163) OX=451804 GN=AFUB_068880 PE=4 SV=1"	0.625	Down	AFUB_068880	27.428	22.7	5	7	5
B0Y5D3	"NADH-ubiquinone oxidoreductase 21 kDa subunit, putative OS=Neosartorya fumigata (strain CEA10 / CBS 144.89 / FGSC A1163) OX=451804 GN=AFUB_063000 PE=4 SV=1"	0.626	Down	AFUB_063000	20.303	37.8	6	21	6
B0XT57	"Myo-inositol-phosphate synthase, putative OS=Neosartorya fumigata (strain CEA10 / CBS 144.89 / FGSC A1163) OX=451804 GN=AFUB_018100 PE=4 SV=1"	0.627	Down	AFUB_018100	58.671	47.6	23	126	23
B0XYH8	Fumarylacetoacetate hydrolase family protein OS=Neosartorya fumigata (strain CEA10 / CBS 144.89 / FGSC A1163) OX=451804 GN=AFUB_040970 PE=4 SV=1	0.628	Down	AFUB_040970	26.249	46.8	11	31	11
B0Y1W1	Transcriptional regulation of mitochondrial recombination OS=Aspergillus parasiticus (strain ATCC 56775 / NRRL 5862 / SRRC 143 / SU-1) OX=1403190 GN=P875_00075895 PE=4 SV=1	0.629	Down	AFUB_061040	39.723	18.9	7	13	7
B0Y575	Homeodomain-like OS=Penicillium roqueforti (strain FM164) OX=1365484 GN=PROQFM164_S04g000108 PE=4 SV=1	0.63	Down	AFUB_071640	57.013	1.9	1	1	1
B0XR68	Nitrate reductase OS=Neosartorya fumigata (strain CEA10 / CBS 144.89 / FGSC A1163) OX=451804 GN=AFUB_012300 PE=3 SV=1	0.631	Down	AFUB_012300	97.613	32.2	29	58	29
B0XS77	Branched-chain-amino-acid aminotransferase OS=Neosartorya fumigata (strain CEA10 / CBS 144.89 / FGSC A1163) OX=451804 GN=AFUB_026220 PE=3 SV=1	0.632	Down	AFUB_026220	44.007	17.1	8	13	8
B0Y247	"3'-5' exoribonuclease (Csl4), putative OS=Neosartorya fumigata (strain CEA10 / CBS 144.89 / FGSC A1163) OX=451804 GN=AFUB_061230 PE=4 SV=1"	0.632	Down	AFUB_061230	26.853	27.3	6	11	6
H9CJP7	NADH-ubiquinone oxidoreductase chain 4L OS=Neosartorya fumigata (strain CEA10 / CBS 144.89 / FGSC A1163) OX=451804 GN=AFUB_m0500 PE=3 SV=1	0.632	Down	AFUB_m0500	9.9069	9	1	2	1
B0XNR2	"Pre-rRNA processing protein Mrd1, putative OS=Neosartorya fumigata (strain CEA10 / CBS 144.89 / FGSC A1163) OX=451804 GN=AFUB_005180 PE=4 SV=1"	0.633	Down	AFUB_005180	92.391	6.4	5	5	5
B0XWP4	"GMC oxidoreductase, putative OS=Neosartorya fumigata (strain CEA10 / CBS 144.89 / FGSC A1163) OX=451804 GN=AFUB_046830 PE=4 SV=1"	0.633	Down	AFUB_046830	72.18	37.8	23	94	23
B0Y0Z2	"Mitochondrial ribosomal protein S19, putative OS=Neosartorya fumigata (strain CEA10 / CBS 144.89 / FGSC A1163) OX=451804 GN=AFUB_059030 PE=3 SV=1"	0.633	Down	AFUB_059030	10.621	37.2	4	4	4
B0YEB3	Conserved leucine-rich repeat protein OS=Neosartorya fumigata (strain CEA10 / CBS 144.89 / FGSC A1163) OX=451804 GN=AFUB_098570 PE=4 SV=1	0.633	Down	AFUB_098570	109.54	5.8	5	8	5
B0XQ98	"Cytochrome c oxidase assembly protein Cox19, putative OS=Neosartorya fumigata (strain CEA10 / CBS 144.89 / FGSC A1163) OX=451804 GN=AFUB_009200 PE=4 SV=1"	0.634	Down	AFUB_009200	10.704	28.6	2	3	2
B0YE03	"C6 transcription factor, putative OS=Neosartorya fumigata (strain CEA10 / CBS 144.89 / FGSC A1163) OX=451804 GN=AFUB_097380 PE=4 SV=1"	0.634	Down	AFUB_097380	79.999	1	1	1	1
B0Y6D2	Peptidase aspartic OS=Penicillium italicum OX=40296 GN=PITC_032470 PE=3 SV=1	0.636	Down	AFUB_066520	63.136	15.9	7	28	7
B0XN60	"Mitochondrial phosphate carrier protein (Mir1), putative OS=Neosartorya fumigata (strain CEA10 / CBS 144.89 / FGSC A1163) OX=451804 GN=AFUB_014690 PE=3 SV=1"	0.637	Down	AFUB_014690	33.849	52.3	16	101	14
B0YEG9	60S ribosomal protein L7 OS=Neosartorya fumigata (strain CEA10 / CBS 144.89 / FGSC A1163) OX=451804 GN=AFUB_099140 PE=4 SV=1	0.637	Down	AFUB_099140	34.252	30.6	10	93	10
B0XYG4	"Pyruvate dehydrogenase complex component Pdx1, putative OS=Neosartorya fumigata (strain CEA10 / CBS 144.89 / FGSC A1163) OX=451804 GN=AFUB_040830 PE=4 SV=1"	0.638	Down	AFUB_040830	34.79	43.7	10	28	10
B0Y3I5	"Cell cycle control protein (Cwf2), putative OS=Neosartorya fumigata (strain CEA10 / CBS 144.89 / FGSC A1163) OX=451804 GN=AFUB_054320 PE=4 SV=1"	0.638	Down	AFUB_054320	45.526	9.4	4	4	4
B0XZ42	Eukaryotic translation initiation factor 2A OS=Neosartorya fumigata (strain CEA10 / CBS 144.89 / FGSC A1163) OX=451804 GN=AFUB_043080 PE=3 SV=1	0.639	Down	AFUB_043080	75.003	30.3	15	29	15
B0XPT3	C-24(28) sterol reductase OS=Neosartorya fumigata (strain CEA10 / CBS 144.89 / FGSC A1163) OX=451804 GN=AFUB_007490 PE=4 SV=1	0.64	Down	AFUB_007490	63.873	2.9	2	3	2
B0XTN8	"Plasma membrane SNARE protein (Sec9), putative OS=Neosartorya fumigata (strain CEA10 / CBS 144.89 / FGSC A1163) OX=451804 GN=AFUB_029390 PE=4 SV=1"	0.64	Down	AFUB_029390	46.191	19	8	16	8
B0XVC6	50S ribosomal subunit L30 OS=Neosartorya fumigata (strain CEA10 / CBS 144.89 / FGSC A1163) OX=451804 GN=AFUB_032650 PE=4 SV=1	0.642	Down	AFUB_032650	38.546	23	8	19	8
B0Y0Q6	Cytochrome c oxidase subunit V OS=Neosartorya fumigata (strain CEA10 / CBS 144.89 / FGSC A1163) OX=451804 GN=AFUB_058180 PE=4 SV=1	0.642	Down	AFUB_058180	22.217	42.9	8	64	8
B0Y3W1	Pyridoxine biosynthesis protein OS=Neosartorya fumigata (strain CEA10 / CBS 144.89 / FGSC A1163) OX=451804 GN=AFUB_055620 PE=3 SV=1	0.642	Down	AFUB_055620	32.736	38.6	12	57	12
B0XZ99	Histone H2B OS=Neosartorya fumigata (strain CEA10 / CBS 144.89 / FGSC A1163) OX=451804 GN=AFUB_043650 PE=3 SV=1	0.644	Down	AFUB_043650	14.955	64.3	12	72	12
B0XU52	CCAAT-binding transcription factor subunit HAPB OS=Neosartorya fumigata (strain CEA10 / CBS 144.89 / FGSC A1163) OX=451804 GN=AFUB_030360 PE=4 SV=1	0.645	Down	AFUB_030360	39.536	10.9	2	3	2
B0Y996	Ankyrin repeat protein OS=Neosartorya fumigata (strain CEA10 / CBS 144.89 / FGSC A1163) OX=451804 GN=AFUB_080240 PE=4 SV=1	0.645	Down	AFUB_080240	168.35	11.1	5	7	5
B0XN61	"Alpha-amylase, putative OS=Neosartorya fumigata (strain CEA10 / CBS 144.89 / FGSC A1163) OX=451804 GN=AFUB_014700 PE=4 SV=1"	0.647	Down	AFUB_014700	62.375	6.7	4	6	4
B0XNJ4	Orotidine 5'-phosphate decarboxylase OS=Aspergillus udagawae OX=91492 GN=AUD_8237 PE=4 SV=1	0.648	Down	AFUB_015360	48.966	12.6	6	12	6
B0XTH1	60S ribosomal subunit biogenesis protein Nop16 OS=Aspergillus fumigatus Z5 OX=1437362 GN=Y699_04711 PE=4 SV=1	0.648	Down	AFUB_018560	27.492	18.3	4	5	4
B0XUE5	Alkaline serine protease OS=Neosartorya fumigata (strain CEA10 / CBS 144.89 / FGSC A1163) OX=451804 GN=AFUB_020450 PE=3 SV=1	0.648	Down	AFUB_020450	13.438	48	5	62	5
B0Y2X0	"Mitochondrial export translocase Oxa1, putative OS=Neosartorya fumigata (strain CEA10 / CBS 144.89 / FGSC A1163) OX=451804 GN=AFUB_052150 PE=3 SV=1"	0.648	Down	AFUB_052150	48.682	25	10	18	10
B0YCR9	"Nucleolus protein required for cell viability, putative OS=Neosartorya fumigata (strain CEA10 / CBS 144.89 / FGSC A1163) OX=451804 GN=AFUB_092970 PE=4 SV=1"	0.648	Down	AFUB_092970	33.068	3.7	1	1	1
B0XQV6	Mitochondrial import receptor subunit tom22 OS=Neosartorya fumigata (strain CEA10 / CBS 144.89 / FGSC A1163) OX=451804 GN=AFUB_011310 PE=4 SV=1	0.649	Down	AFUB_011310	16.119	28	3	8	3
B0Y2G7	"Oxidoreductase, short-chain dehydrogenase/reductase family OS=Neosartorya fumigata (strain CEA10 / CBS 144.89 / FGSC A1163) OX=451804 GN=AFUB_051390 PE=4 SV=1"	0.649	Down	AFUB_051390	27.421	23	5	10	5
B0XQ62	"R3H domain protein, putative OS=Neosartorya fumigata (strain CEA10 / CBS 144.89 / FGSC A1163) OX=451804 GN=AFUB_008850 PE=4 SV=1"	0.65	Down	AFUB_008850	83.447	1.7	1	1	1
B0YCJ5	rRNA adenine N(6)-methyltransferase OS=Neosartorya fumigata (strain CEA10 / CBS 144.89 / FGSC A1163) OX=451804 GN=AFUB_090410 PE=3 SV=1	0.65	Down	AFUB_090410	43.334	5.1	2	2	2
B0YCT6	"Sterol delta 5,6-desaturase ERG3 OS=Neosartorya fumigata (strain CEA10 / CBS 144.89 / FGSC A1163) OX=451804 GN=AFUB_093140 PE=3 SV=1"	0.65	Down	AFUB_093140	41.242	13.4	5	12	5
B0XWG4	Ribose-phosphate pyrophosphokinase OS=Neosartorya fumigata (strain CEA10 / CBS 144.89 / FGSC A1163) OX=451804 GN=AFUB_035830 PE=4 SV=1	0.651	Down	AFUB_035830	47.277	25.9	10	17	10
B0XYE1	"Morphogenesis protein (Msb1), putative OS=Neosartorya fumigata (strain CEA10 / CBS 144.89 / FGSC A1163) OX=451804 GN=AFUB_040590 PE=4 SV=1"	0.651	Down	AFUB_040590	112.04	14.9	14	23	14
B0Y3Z1	"37S ribosomal protein S35, mitochondrial OS=Aspergillus fumigatus Z5 OX=1437362 GN=Y699_00684 PE=4 SV=1"	0.651	Down	AFUB_055930	43.126	34.7	11	22	11
B0XQU0	Ribosomal protein OS=Neosartorya fumigata (strain CEA10 / CBS 144.89 / FGSC A1163) OX=451804 GN=AFUB_011140 PE=3 SV=1	0.652	Down	AFUB_011140	24.252	51.2	13	75	13
B0XSM6	U6 snRNA-associated Sm-like protein LSm4 OS=Neosartorya fumigata (strain CEA10 / CBS 144.89 / FGSC A1163) OX=451804 GN=LSM4 PE=3 SV=1	0.652	Down	LSM4	11.805	9.5	1	4	1
B0XW91	60S ribosomal protein L19 OS=Neosartorya fumigata (strain CEA10 / CBS 144.89 / FGSC A1163) OX=451804 GN=AFUB_023990 PE=3 SV=1	0.652	Down	AFUB_023990	24.786	39.8	11	61	11
B0XY47	"Calcium/calmodulin dependent protein kinase, putative OS=Neosartorya fumigata (strain CEA10 / CBS 144.89 / FGSC A1163) OX=451804 GN=AFUB_039620 PE=3 SV=1"	0.653	Down	AFUB_039620	44.338	7.6	4	6	4
B0YCC4	Cochaperone Pam16 OS=Neosartorya fumigata (strain CEA10 / CBS 144.89 / FGSC A1163) OX=451804 GN=AFUB_089690 PE=4 SV=1	0.653	Down	AFUB_089690	19.167	37.6	7	14	7
B0XWE2	Nuclear cap-binding protein subunit 2 OS=Neosartorya fumigata (strain CEA10 / CBS 144.89 / FGSC A1163) OX=451804 GN=AFUB_024500 PE=3 SV=1	0.654	Down	AFUB_024500	21.436	25.5	5	8	5
B0Y3F0	"50S ribosomal subunit L7, putative OS=Neosartorya fumigata (strain CEA10 / CBS 144.89 / FGSC A1163) OX=451804 GN=AFUB_053970 PE=4 SV=1"	0.654	Down	AFUB_053970	36.863	17.4	6	15	6
B0XYP4	Str. FM013 OS=Penicillium camemberti FM 013 OX=1429867 GN=PCAMFM013_S004g000666 PE=4 SV=1	0.655	Down	AFUB_041619	21.71	9.6	2	4	2
B0Y2U1	Thymidylate kinase OS=Neosartorya fumigata (strain CEA10 / CBS 144.89 / FGSC A1163) OX=451804 GN=AFUB_051970 PE=3 SV=1	0.655	Down	AFUB_051970	24.761	18.1	4	5	4
B0Y5I9	"Pentafunctional AROM polypeptide, putative OS=Neosartorya fumigata (strain CEA10 / CBS 144.89 / FGSC A1163) OX=451804 GN=AFUB_063550 PE=4 SV=1"	0.657	Down	AFUB_063550	78.986	1.4	1	1	1
B0YD09	Maintenance of mitochondrial morphology protein 1 OS=Neosartorya fumigata (strain CEA10 / CBS 144.89 / FGSC A1163) OX=451804 GN=mmm1 PE=3 SV=2	0.658	Down	mmm1	53.811	5.8	3	3	3
B0XML5	L-asparaginase OS=Neosartorya fumigata (strain CEA10 / CBS 144.89 / FGSC A1163) OX=451804 GN=AFUB_003170 PE=3 SV=1	0.659	Down	AFUB_003170	39.784	4.5	2	3	2
B0XRW4	"Coatomer subunit zeta, putative OS=Neosartorya fumigata (strain CEA10 / CBS 144.89 / FGSC A1163) OX=451804 GN=AFUB_025060 PE=4 SV=1"	0.659	Down	AFUB_025060	21.929	32.8	5	14	5
B0XUA7	"Cytochrome c subunit Vb, putative OS=Neosartorya fumigata (strain CEA10 / CBS 144.89 / FGSC A1163) OX=451804 GN=AFUB_020070 PE=4 SV=1"	0.659	Down	AFUB_020070	21.532	44	10	54	10
B0XVL3	"Aspergillus niger contig An04c0330, genomic contig OS=Aspergillus niger (strain CBS 513.88 / FGSC A1513) OX=425011 GN=An04g09270 PE=4 SV=1"	0.659	Down	AFUB_032850	108.49	11	10	14	10
B0XYE7	Pc20g07290 protein OS=Penicillium rubens (strain ATCC 28089 / DSM 1075 / NRRL 1951 / Wisconsin 54-1255) OX=500485 GN=Pc20g07290 PE=4 SV=1	0.659	Down	AFUB_040650	14.742	38	4	8	4
B0XYD8	"Calcium binding modulator protein (Alg2), putative OS=Neosartorya fumigata (strain CEA10 / CBS 144.89 / FGSC A1163) OX=451804 GN=AFUB_040560 PE=4 SV=1"	0.66	Down	AFUB_040560	36.114	2.5	1	2	1
B0Y2C6	Farnesyl-pyrophosphate synthetase OS=Neosartorya fumigata (strain CEA10 / CBS 144.89 / FGSC A1163) OX=451804 GN=AFUB_050980 PE=3 SV=1	0.661	Down	AFUB_050980	39.693	28.2	11	32	11
B0XNT7	"Mitochondrial F1F0-ATP synthase g subunit, putative OS=Neosartorya fumigata (strain CEA10 / CBS 144.89 / FGSC A1163) OX=451804 GN=AFUB_015620 PE=4 SV=1"	0.662	Down	AFUB_015620	20.817	21.4	3	12	3
B0XQA0	La domain family OS=Neosartorya fumigata (strain CEA10 / CBS 144.89 / FGSC A1163) OX=451804 GN=AFUB_009220 PE=4 SV=1	0.662	Down	AFUB_009220	83.725	23.2	14	28	14
B0XR46	"Aspergillus niger contig An08c0130, genomic contig OS=Aspergillus niger (strain CBS 513.88 / FGSC A1513) OX=425011 GN=An08g05510 PE=4 SV=1"	0.662	Down	AFUB_012210	7.5296	25	1	3	1
B0XP04	mRNA export factor mex67 OS=Neosartorya fumigata (strain CEA10 / CBS 144.89 / FGSC A1163) OX=451804 GN=AFUB_005460 PE=4 SV=1	0.663	Down	AFUB_005460	76.006	7.2	4	7	4
B0YAC2	"C-4 methyl sterol oxidase, putative OS=Neosartorya fumigata (strain CEA10 / CBS 144.89 / FGSC A1163) OX=451804 GN=AFUB_084150 PE=3 SV=1"	0.663	Down	AFUB_084150	35.109	5	1	4	1
B0YCF1	"Mitochondrial ribosomal protein DAP3, putative OS=Neosartorya fumigata (strain CEA10 / CBS 144.89 / FGSC A1163) OX=451804 GN=AFUB_089970 PE=4 SV=1"	0.663	Down	AFUB_089970	54.719	26.9	12	28	12
B0YDK1	"Fumarate hydratase, putative OS=Neosartorya fumigata (strain CEA10 / CBS 144.89 / FGSC A1163) OX=451804 GN=AFUB_095870 PE=3 SV=1"	0.663	Down	AFUB_095870	63.159	38.5	20	107	20
B0XMT6	U3 small nucleolar RNA-associated protein 11 OS=Neosartorya fumigata (strain CEA10 / CBS 144.89 / FGSC A1163) OX=451804 GN=AFUB_014110 PE=3 SV=1	0.664	Down	AFUB_014110	34.541	5.1	2	3	2
B0XQG4	Pumilio homology domain family member 6 OS=Aspergillus lentulus OX=293939 GN=ALT_8208 PE=4 SV=1	0.664	Down	AFUB_009860	79.028	16.3	10	17	10
B0XR34	"MFS toxin efflux pump (AflT), putative OS=Neosartorya fumigata (strain CEA10 / CBS 144.89 / FGSC A1163) OX=451804 GN=AFUB_012090 PE=4 SV=1"	0.664	Down	AFUB_012090	58.788	2.2	1	3	1
B0XRW6	"60S ribosomal protein L30, putative OS=Neosartorya fumigata (strain CEA10 / CBS 144.89 / FGSC A1163) OX=451804 GN=AFUB_025080 PE=4 SV=1"	0.664	Down	AFUB_025080	11.301	48.1	6	32	6
B0Y0K0	"Acyl-CoA dehydrogenase, putative OS=Neosartorya fumigata (strain CEA10 / CBS 144.89 / FGSC A1163) OX=451804 GN=AFUB_057590 PE=4 SV=1"	0.664	Down	AFUB_057590	70.934	2.6	2	2	2
B0Y397	"Acyltransferase, putative OS=Neosartorya fumigata (strain CEA10 / CBS 144.89 / FGSC A1163) OX=451804 GN=AFUB_053420 PE=4 SV=1"	0.665	Down	AFUB_053420	48.371	10	5	5	5
B0Y5X1	Mevalonate kinase OS=Neosartorya fumigata (strain CEA10 / CBS 144.89 / FGSC A1163) OX=451804 GN=AFUB_064880 PE=3 SV=1	0.665	Down	AFUB_064880	58.395	10.8	6	8	6
B0Y6Q9	50S ribosomal protein L24 OS=Neosartorya fumigata (strain CEA10 / CBS 144.89 / FGSC A1163) OX=451804 GN=AFUB_067820 PE=4 SV=1	0.665	Down	AFUB_067820	24.567	27.8	5	11	5
B0XRB3	Coatomer subunit epsilon OS=Neosartorya fumigata (strain CEA10 / CBS 144.89 / FGSC A1163) OX=451804 GN=AFUB_012750 PE=3 SV=1	0.666	Down	AFUB_012750	28.996	5.2	1	3	1
B0YER3	Got1 family protein OS=Neosartorya fumigata (strain CEA10 / CBS 144.89 / FGSC A1163) OX=451804 GN=AFUB_100090 PE=4 SV=1	0.666	Down	AFUB_100090	12.366	8.9	1	2	1
B0XW24	"Deoxycytidylate deaminase, putative OS=Neosartorya fumigata (strain CEA10 / CBS 144.89 / FGSC A1163) OX=451804 GN=AFUB_023320 PE=4 SV=1"	1.501	Up	AFUB_023320	42.12	4.9	2	4	2
B0Y1H5	"Dihydroxyacetone kinase (DakA), putative OS=Neosartorya fumigata (strain CEA10 / CBS 144.89 / FGSC A1163) OX=451804 GN=AFUB_060350 PE=4 SV=1"	1.501	Up	AFUB_060350	63.652	28.8	15	30	15
B0XPB7	Peptidase S41 family protein OS=Neosartorya fumigata (strain ATCC MYA-4609 / Af293 / CBS 101355 / FGSC A1100) OX=330879 GN=AFUA_1G17400 PE=4 SV=1	1.504	Up	AFUB_016770	71.093	3.7	3	3	3
B0XRV0	Dipeptidyl-peptidase 5 OS=Neosartorya fumigata (strain CEA10 / CBS 144.89 / FGSC A1163) OX=451804 GN=AFUB_024920 PE=1 SV=1	1.506	Up	AFUB_024920	79.742	41.6	29	149	29
B0XTZ5	"Casein kinase I, putative OS=Neosartorya fumigata (strain CEA10 / CBS 144.89 / FGSC A1163) OX=451804 GN=AFUB_019630 PE=3 SV=1"	1.506	Up	AFUB_019630	43.723	23.2	9	23	9
B0Y9T8	RNA polymerase II subunit 7 OS=Neosartorya fumigata (strain CEA10 / CBS 144.89 / FGSC A1163) OX=451804 GN=AFUB_082230 PE=4 SV=1	1.506	Up	AFUB_082230	15.586	9.4	1	5	1
B0YBZ8	"C6 transcription factor, putative OS=Neosartorya fumigata (strain CEA10 / CBS 144.89 / FGSC A1163) OX=451804 GN=AFUB_088390 PE=4 SV=1"	1.506	Up	AFUB_088390	83.655	3.5	3	4	3
B0Y068	"Aldo-keto reductase (AKR), putative OS=Neosartorya fumigata (strain CEA10 / CBS 144.89 / FGSC A1163) OX=451804 GN=AFUB_034960 PE=4 SV=1"	1.507	Up	AFUB_034960	32.469	13.2	4	6	4
B0Y402	Spermine/spermidine synthase family protein OS=Neosartorya fumigata (strain ATCC MYA-4609 / Af293 / CBS 101355 / FGSC A1100)OX=330879 GN=AFUA_5G08500 PE=4 SV=1	1.507	Up	AFUB_056040	60.975	12.2	8	11	8
B0Y4G9	"Vacuolar protein sorting-associated protein 26, putative OS=Neosartorya fumigata (strain CEA10 / CBS 144.89 / FGSC A1163) OX=451804 GN=AFUB_069050 PE=4 SV=1"	1.507	Up	AFUB_069050	40.528	30.9	12	24	12
B0XRA0	G-protein complex alpha subunit GpaA/FadA OS=Neosartorya fumigata (strain CEA10 / CBS 144.89 / FGSC A1163) OX=451804 GN=AFUB_012620 PE=4 SV=1	1.508	Up	AFUB_012620	40.769	30.3	11	37	11
B0Y2J7	"Oxidoreductase, short-chain dehydrogenase/reductase family, putative OS=Neosartorya fumigata (strain CEA10 / CBS 144.89 / FGSC A1163) OX=451804 GN=AFUB_062060 PE=4 SV=1"	1.508	Up	AFUB_062060	28.781	23.9	5	11	5
B0Y445	"3-methylcrotonyl-CoA carboxylase, beta subunit (MccB), putative OS=Neosartorya fumigata (strain CEA10 / CBS 144.89 / FGSC A1163) OX=451804 GN=AFUB_056470 PE=4 SV=1"	1.508	Up	AFUB_056470	61.774	12.3	7	12	7
B0XUB3	XLF-domain-containing protein OS=Aspergillus novofumigatus IBT 16806 OX=1392255 GN=P174DRAFT_381560 PE=4 SV=1	1.509	Up	AFUB_020130	61.318	2.7	2	4	2
B0Y3F8	Acyl-CoA dehydrogenase family protein OS=Neosartorya fumigata (strain CEA10 / CBS 144.89 / FGSC A1163) OX=451804 GN=AFUB_054050 PE=3 SV=1	1.51	Up	AFUB_054050	51.574	39.5	19	54	19
B0XXT6	"Glutamate carboxypeptidase Tre2, putative OS=Neosartorya fumigata (strain CEA10 / CBS 144.89 / FGSC A1163) OX=451804 GN=AFUB_038510 PE=4 SV=1"	1.511	Up	AFUB_038510	101.2	5	5	7	5
B0Y3I6	"GTP binding protein (Gtp1), putative OS=Neosartorya fumigata (strain CEA10 / CBS 144.89 / FGSC A1163) OX=451804 GN=AFUB_054330 PE=4 SV=1"	1.511	Up	AFUB_054330	40.146	17.7	6	10	6
B0YB20	"Guanyl-nucleotide exchange factor (Sec7), putative OS=Neosartorya fumigata (strain CEA10 / CBS 144.89 / FGSC A1163) OX=451804 GN=AFUB_091270 PE=4 SV=1"	1.514	Up	AFUB_091270	225.42	15.1	25	40	25
B0XXN0	"Zinc metalloproteinase, putative OS=Neosartorya fumigata (strain CEA10 / CBS 144.89 / FGSC A1163) OX=451804 GN=AFUB_037980 PE=4 SV=1"	1.515	Up	AFUB_037980	86.426	5.5	4	4	4
B0XNN3	"HMG box protein, putative OS=Neosartorya fumigata (strain CEA10 / CBS 144.89 / FGSC A1163) OX=451804 GN=AFUB_004890 PE=4 SV=1"	1.517	Up	AFUB_004890	34.028	11	3	6	3
B0XQ91	tRNA ligase OS=Neosartorya fumigata (strain CEA10 / CBS 144.89 / FGSC A1163) OX=451804 GN=AFUB_009140 PE=3 SV=1	1.517	Up	AFUB_009140	94.213	17.6	14	24	14
B0YA13	Mannosyltransferase PMTI OS=Neosartorya fumigata (strain CEA10 / CBS 144.89 / FGSC A1163) OX=451804 GN=AFUB_083000 PE=4 SV=1	1.517	Up	AFUB_083000	88.808	12.3	9	20	9
B0XMI9	"RNA-binding protein, putative OS=Neosartorya fumigata (strain CEA10 / CBS 144.89 / FGSC A1163) OX=451804 GN=AFUB_002890 PE=4 SV=1"	1.518	Up	AFUB_002890	117	11.1	12	15	12
B0XSR2	Peptide hydrolase OS=Neosartorya fumigata (strain CEA10 / CBS 144.89 / FGSC A1163) OX=451804 GN=AFUB_017300 PE=3 SV=1	1.519	Up	AFUB_017300	56.702	14.3	6	17	6
B0Y9Z4	"Xylosidase, putative OS=Neosartorya fumigata (strain CEA10 / CBS 144.89 / FGSC A1163) OX=451804 GN=AFUB_082800 PE=3 SV=1"	1.519	Up	AFUB_082800	37.276	8.6	2	2	2
B0Y9R6	"Fumarate reductase Osm1, putative OS=Neosartorya fumigata (strain CEA10 / CBS 144.89 / FGSC A1163) OX=451804 GN=AFUB_082020 PE=4 SV=1"	1.52	Up	AFUB_082020	67.891	40.6	28	82	28
B0Y5W3	Clathrin heavy chain OS=Neosartorya fumigata (strain CEA10 / CBS 144.89 / FGSC A1163) OX=451804 GN=AFUB_064800 PE=3 SV=1	1.521	Up	AFUB_064800	192.94	32.7	49	110	49
B0Y6G7	"Genomic scaffold, ProqFM164S04 OS=Penicillium roqueforti (strain FM164) OX=1365484 GN=PROQFM164_S04g000401 PE=4 SV=1"	1.521	Up	AFUB_066900	71.415	3.3	2	2	2
B0XWA8	"NEDD8-like protein (RubA), putative OS=Neosartorya fumigata (strain CEA10 / CBS 144.89 / FGSC A1163) OX=451804 GN=AFUB_024160 PE=4 SV=1"	1.522	Up	AFUB_024160	8.9922	25	2	6	2
B0XT30	"Rhinocladiella mackenziei CBS 650.93 unplaced genomic scaffold supercont1.5, whole genome shotgun sequence OS=Rhinocladiella mackenziei CBS 650.93 OX=1442369 GN=Z518_06510 PE=4 SV=1"	1.523	Up	AFUB_017820	35.341	5.9	2	3	2
B0Y265	Carboxylic ester hydrolase OS=Neosartorya fumigata (strain CEA10 / CBS 144.89 / FGSC A1163) OX=451804 GN=AFUB_061430 PE=3 SV=1	1.523	Up	AFUB_061430	63.866	11.6	5	8	5
B0XPQ7	Nulp1-pending protein OS=Neosartorya fumigata (strain CEA10 / CBS 144.89 / FGSC A1163) OX=451804 GN=AFUB_007230 PE=4 SV=1	1.524	Up	AFUB_007230	82.72	6	5	6	5
B0Y4V8	Short chain dehydrogenase/reductase family OS=Neosartorya fumigata (strain CEA10 / CBS 144.89 / FGSC A1163) OX=451804 GN=AFUB_070470 PE=4 SV=1	1.524	Up	AFUB_070470	27.935	21.8	6	10	6
B0XSP7	"DNA replication factor C subunit Rfc5, putative OS=Neosartorya fumigata (strain CEA10 / CBS 144.89 / FGSC A1163) OX=451804 GN=AFUB_027930 PE=4 SV=1"	1.526	Up	AFUB_027930	40.182	15.8	5	7	5
B0Y4G4	"2-oxo acid dehydrogenases acyltransferase, putative OS=Neosartorya fumigata (strain CEA10 / CBS 144.89 / FGSC A1163) OX=451804 GN=AFUB_069000 PE=4 SV=1"	1.526	Up	AFUB_069000	50.257	7	3	5	3
B0XU90	Protein yippee-like OS=Neosartorya fumigata (strain CEA10 / CBS 144.89 / FGSC A1163) OX=451804 GN=AFUB_019900 PE=3 SV=1	1.529	Up	AFUB_019900	12.753	33.6	3	6	3
B0XY17	"DNA mismatch repair protein Msh2, putative OS=Neosartorya fumigata (strain CEA10 / CBS 144.89 / FGSC A1163) OX=451804 GN=AFUB_039320 PE=3 SV=1"	1.53	Up	AFUB_039320	105.29	6.4	5	7	5
B0XSA7	"Thiamin biosynthesis protein (Thi-4), putative OS=Neosartorya fumigata (strain CEA10 / CBS 144.89 / FGSC A1163) OX=451804 GN=AFUB_026520 PE=4 SV=1"	1.534	Up	AFUB_026520	57.339	5.3	3	5	3
B0XUQ9	Peptidylprolyl isomerase OS=Neosartorya fumigata (strain CEA10 / CBS 144.89 / FGSC A1163) OX=451804 GN=AFUB_020940 PE=4 SV=1	1.534	Up	AFUB_020940	14.622	45.5	6	50	6
B0Y321	UPF0656 protein C926.02 OS=Aspergillus udagawae OX=91492 GN=AUD_3723 PE=4 SV=1	1.534	Up	AFUB_052660	55.108	16	7	11	7
B0Y0P9	"ABC transporter, putative OS=Neosartorya fumigata (strain CEA10 / CBS 144.89 / FGSC A1163) OX=451804 GN=AFUB_058090 PE=4 SV=1"	1.537	Up	AFUB_058090	165.15	4.6	5	7	5
B0Y839	Splicing factor spf30 OS=Aspergillus udagawae OX=91492 GN=AUD_7036 PE=4 SV=1	1.537	Up	AFUB_076000	32.28	3.7	1	1	1
B0XV72	UPF0648 protein C3H5.09c OS=Aspergillus lentulus OX=293939 GN=ALT_3462 PE=4 SV=1	1.539	Up	AFUB_032090	330.66	0.6	2	2	2
B0XP83	"D-lactate dehydrogenase, putative OS=Neosartorya fumigata (strain CEA10 / CBS 144.89 / FGSC A1163) OX=451804 GN=AFUB_016430 PE=3 SV=1"	1.54	Up	AFUB_016430	38.185	23.9	9	13	9
B0XX26	"Alpha-1,3-glucan synthase, putative OS=Neosartorya fumigata (strain CEA10 / CBS 144.89 / FGSC A1163) OX=451804 GN=AFUB_047490 PE=4 SV=1"	1.54	Up	AFUB_047490	272.8	8.3	17	29	15
B0Y3P2	Amine oxidase OS=Neosartorya fumigata (strain CEA10 / CBS 144.89 / FGSC A1163) OX=451804 GN=AFUB_054910 PE=3 SV=1	1.54	Up	AFUB_054910	76.438	9.8	6	7	6
B0Y447	"Triglyceride lipase-cholesterol esterase, putative OS=Neosartorya fumigata (strain CEA10 / CBS 144.89 / FGSC A1163) OX=451804 GN=AFUB_056490 PE=4 SV=1"	1.54	Up	AFUB_056490	53.319	3.9	2	2	2
B0Y4T8	U1 small nuclear ribonucleoprotein C OS=Neosartorya fumigata (strain CEA10 / CBS 144.89 / FGSC A1163) OX=451804 GN=AFUB_070270 PE=3 SV=1	1.541	Up	AFUB_070270	24.272	5.5	1	2	1
B0Y3B4	Mannosyltransferase OS=Neosartorya fumigata (strain CEA10 / CBS 144.89 / FGSC A1163) OX=451804 GN=AFUB_053590 PE=3 SV=1	1.543	Up	AFUB_053590	61.536	3.5	2	4	2
B0YET2	"NmrA-like family protein, putative OS=Neosartorya fumigata (strain ATCC MYA-4609 / Af293 / CBS 101355 / FGSC A1100) OX=330879 GN=AFUA_4G02840 PE=4 SV=1"	1.543	Up	AFUB_100280	31.679	31.3	9	13	9
B0XM76	Carboxypeptidase OS=Neosartorya fumigata (strain CEA10 / CBS 144.89 / FGSC A1163) OX=451804 GN=AFUB_001200 PE=3 SV=1	1.544	Up	AFUB_001200	60.929	23	12	24	12
B0XR23	Isoflavone reductase family protein OS=Neosartorya fumigata (strain CEA10 / CBS 144.89 / FGSC A1163) OX=451804 GN=AFUB_011980 PE=4 SV=1	1.547	Up	AFUB_011980	35.184	10.8	3	3	3
B0Y4J3	"Alkaline phytoceramidase, putative OS=Neosartorya fumigata (strain CEA10 / CBS 144.89 / FGSC A1163) OX=451804 GN=AFUB_069290 PE=4 SV=1"	1.548	Up	AFUB_069290	37.064	2.2	1	4	1
B0XNI9	3-isopropylmalate dehydrogenase OS=Neosartorya fumigata (strain CEA10 / CBS 144.89 / FGSC A1163) OX=451804 GN=AFUB_015310 PE=3 SV=1	1.555	Up	AFUB_015310	39.048	38	11	59	11
B0XT59	S-(hydroxymethyl)glutathione dehydrogenase OS=Neosartorya fumigata (strain CEA10 / CBS 144.89 / FGSC A1163) OX=451804 GN=AFUB_018120 PE=3 SV=1	1.557	Up	AFUB_018120	40.044	36.4	13	60	13
B0XWR4	DUF636 domain protein OS=Neosartorya fumigata (strain CEA10 / CBS 144.89 / FGSC A1163) OX=451804 GN=AFUB_047040 PE=4 SV=1	1.557	Up	AFUB_047040	16.299	49.3	5	9	5
B0Y4L6	"Aspergillus niger contig An01c0290, genomic contig OS=Aspergillus niger (strain CBS 513.88 / FGSC A1513) OX=425011 GN=An01g08080 PE=4 SV=1"	1.557	Up	AFUB_069520	102.34	16.2	13	22	13
B0XMR3	"ABC transporter, putative OS=Neosartorya fumigata (strain CEA10 / CBS 144.89 / FGSC A1163) OX=451804 GN=AFUB_013880 PE=3 SV=1"	1.558	Up	AFUB_013880	168.18	23	30	45	29
B0XWC4	"Glutathione S-transferase, putative OS=Neosartorya fumigata (strain CEA10 / CBS 144.89 / FGSC A1163) OX=451804 GN=AFUB_024320 PE=4 SV=1"	1.558	Up	AFUB_024320	16.598	15.2	2	7	2
B0YDA1	"ABC multidrug transporter, putative OS=Neosartorya fumigata (strain CEA10 / CBS 144.89 / FGSC A1163) OX=451804 GN=AFUB_094820 PE=4 SV=1"	1.558	Up	AFUB_094820	139.54	5.8	6	7	6
B0XQD0	TIM-barrel enzyme family protein OS=Neosartorya fumigata (strain CEA10 / CBS 144.89 / FGSC A1163) OX=451804 GN=AFUB_009520 PE=4 SV=1	1.559	Up	AFUB_009520	30.052	11.8	2	2	2
B0XY59	AMMECR1 family protein OS=Neosartorya fumigata (strain CEA10 / CBS 144.89 / FGSC A1163) OX=451804 GN=AFUB_039740 PE=4 SV=1	1.56	Up	AFUB_039740	38.091	27	7	14	7
B0XR06	Carnitine acetyl transferase OS=Neosartorya fumigata (strain CEA10 / CBS 144.89 / FGSC A1163) OX=451804 GN=AFUB_011810 PE=4 SV=1	1.564	Up	AFUB_011810	91.37	8.4	6	7	6
B0XRU8	DNA ligase OS=Neosartorya fumigata (strain CEA10 / CBS 144.89 / FGSC A1163) OX=451804 GN=AFUB_024900 PE=3 SV=1	1.567	Up	AFUB_024900	100.84	6.2	6	7	6
B0XWA1	"Phospholipid metabolism enzyme regulator, putative OS=Neosartorya fumigata (strain CEA10 / CBS 144.89 / FGSC A1163) OX=451804 GN=AFUB_024090 PE=4 SV=1"	1.567	Up	AFUB_024090	98.502	3.3	3	5	3
B0Y6S7	"N-acetyltransferase family protein, putative OS=Neosartorya fumigata (strain CEA10 / CBS 144.89 / FGSC A1163) OX=451804 GN=AFUB_067990 PE=4 SV=1"	1.567	Up	AFUB_067990	36.705	11.2	4	4	4
B0XXM2	"Class V chitinase, putative OS=Neosartorya fumigata (strain CEA10 / CBS 144.89 / FGSC A1163) OX=451804 GN=AFUB_037900 PE=3 SV=1"	1.571	Up	AFUB_037900	43.653	12.6	4	4	4
B0XZW8	Amine oxidase OS=Neosartorya fumigata (strain CEA10 / CBS 144.89 / FGSC A1163) OX=451804 GN=AFUB_034640 PE=3 SV=1	1.571	Up	AFUB_034640	75.067	14.3	7	10	7
B0XS99	Mannitol-1-phosphate 5-dehydrogenase OS=Neosartorya fumigata (strain CEA10 / CBS 144.89 / FGSC A1163) OX=451804 GN=mpdA PE=3 SV=1	1.572	Up	mpdA	43.003	55.2	18	111	18
B0YDV6	Pc16g12040 protein OS=Penicillium rubens (strain ATCC 28089 / DSM 1075 / NRRL 1951 / Wisconsin 54-1255) OX=500485 GN=Pc16g12040 PE=4 SV=1	1.572	Up	AFUB_096930	25.475	3.4	1	2	1
B0Y0Y9	"Quinone oxidoreductase, putative OS=Neosartorya fumigata (strain CEA10 / CBS 144.89 / FGSC A1163) OX=451804 GN=AFUB_059000 PE=4 SV=1"	1.578	Up	AFUB_059000	41.413	41.4	13	31	13
B0XQT6	Lipocalin conserved site OS=Penicillium camemberti FM 013 OX=1429867 GN=PCAMFM013_S008g000322 PE=4 SV=1	1.579	Up	AFUB_011100	92.528	2.8	2	4	2
B0XYT9	Uncharacterized 21.2 kDa protein OS=Aspergillus lentulus OX=293939 GN=ALT_2060 PE=4 SV=1	1.579	Up	AFUB_042060	9.206	13.6	1	1	1
B0Y2S1	"Pyruvate dehydrogenase kinase, putative OS=Neosartorya fumigata (strain CEA10 / CBS 144.89 / FGSC A1163) OX=451804 GN=AFUB_051750 PE=4 SV=1"	1.581	Up	AFUB_051750	50.571	3.9	2	3	2
B0YBU1	"Phytase, putative OS=Neosartorya fumigata (strain CEA10 / CBS 144.89 / FGSC A1163) OX=451804 GN=AFUB_087820 PE=3 SV=1"	1.583	Up	AFUB_087820	57.048	4.9	2	2	2
B0XU06	---	1.586	Up	AFUB_019740	50.296	1.8	1	1	1
B0XS63	Serine/threonine-protein kinase TOR OS=Neosartorya fumigata (strain CEA10 / CBS 144.89 / FGSC A1163) OX=451804 GN=AFUB_026080 PE=3 SV=1	1.588	Up	AFUB_026080	269.58	7.3	17	19	17
B0XN37	Probable Xaa-Pro aminopeptidase AFUB_014460 OS=Neosartorya fumigata (strain CEA10 / CBS 144.89 / FGSC A1163) OX=451804 GN=AFUB_014460 PE=3 SV=1	1.589	Up	AFUB_014460	54.518	20.5	10	13	10
B0XUQ7	"Aspergillus niger contig An07c0270, genomic contig OS=Aspergillus niger (strain CBS 513.88 / FGSC A1513) OX=425011 GN=An07g08470 PE=4 SV=1"	1.59	Up	AFUB_020920	28.789	4.8	2	2	2
B0Y503	Short chain dehydrogenase/reductase family protein OS=Neosartorya fumigata (strain CEA10 / CBS 144.89 / FGSC A1163) OX=451804 GN=AFUB_070930 PE=4 SV=1	1.591	Up	AFUB_070930	22.966	15.6	3	4	3
B0Y3H7	4-aminobutyrate transaminase GatA OS=Neosartorya fumigata (strain CEA10 / CBS 144.89 / FGSC A1163) OX=451804 GN=AFUB_054240 PE=3 SV=1	1.592	Up	AFUB_054240	55.187	56.1	25	112	25
B0XUR9	DUF52 domain protein OS=Neosartorya fumigata (strain CEA10 / CBS 144.89 / FGSC A1163) OX=451804 GN=AFUB_021040 PE=3 SV=1	1.593	Up	AFUB_021040	44.072	9	3	4	3
B0XW25	Ubiquitin-like modifier-activating enzyme ATG7 OS=Neosartorya fumigata (strain CEA10 / CBS 144.89 / FGSC A1163) OX=451804 GN=AFUB_023330 PE=3 SV=1	1.594	Up	AFUB_023330	80.268	8.3	6	8	6
B0XY85	Actin patches distal protein OS=Aspergillus fumigatus Z5 OX=1437362 GN=Y699_01631 PE=4 SV=1	1.594	Up	AFUB_040020	32.845	12.1	3	3	3
B0XNH2	"Oxidoreductase, zinc-binding dehydrogenase family, putative OS=Neosartorya fumigata (strain CEA10 / CBS 144.89 / FGSC A1163) OX=451804 GN=AFUB_015140 PE=4 SV=1"	1.595	Up	AFUB_015140	37.526	23.5	8	15	8
B0Y8U4	"Anthranilate synthase component I, putative OS=Neosartorya fumigata (strain CEA10 / CBS 144.89 / FGSC A1163) OX=451804 GN=AFUB_078580 PE=4 SV=1"	1.598	Up	AFUB_078580	57.019	38.7	17	49	17
B0XQL3	MAP kinase kinase kinase OS=Neosartorya fumigata (strain CEA10 / CBS 144.89 / FGSC A1163) OX=451804 GN=AFUB_010360 PE=3 SV=1	1.599	Up	AFUB_010360	160.5	2.7	4	4	4
B0Y1T7	"Alpha-1,2-mannosyltransferase, putative OS=Neosartorya fumigata (strain CEA10 / CBS 144.89 / FGSC A1163) OX=451804 GN=AFUB_060800 PE=4 SV=1"	1.599	Up	AFUB_060800	55.094	4.7	2	2	2
B0XP96	"TfdA family taurine dioxygenase, putative OS=Neosartorya fumigata (strain CEA10 / CBS 144.89 / FGSC A1163) OX=451804 GN=AFUB_016560 PE=4 SV=1"	1.6	Up	AFUB_016560	38.919	7.7	3	5	3
B0XT35	Pc22g24920 protein OS=Penicillium rubens (strain ATCC 28089 / DSM 1075 / NRRL 1951 / Wisconsin 54-1255) OX=500485 GN=Pc22g24920 PE=4 SV=1	1.601	Up	AFUB_017870	14.607	66.4	6	7	6
B0Y9C7	3-hydroxy-3-methylglutaryl coenzyme A synthase OS=Neosartorya fumigata (strain CEA10 / CBS 144.89 / FGSC A1163) OX=451804 GN=AFUB_080560 PE=3 SV=1	1.601	Up	AFUB_080560	51.636	20.1	9	18	8
B0XSD4	Triosephosphate isomerase OS=Neosartorya fumigata (strain CEA10 / CBS 144.89 / FGSC A1163) OX=451804 GN=AFUB_026790 PE=3 SV=1	1.602	Up	AFUB_026790	30.475	36.9	10	28	10
B0Y8Y5	"Mitochondria protein Fmp29, putative OS=Neosartorya fumigata (strain CEA10 / CBS 144.89 / FGSC A1163) OX=451804 GN=AFUB_078990 PE=4 SV=1"	1.604	Up	AFUB_078990	57.589	14.9	6	10	6
B0Y9T2	FAS1 domain-containing protein AFUA_8G05360 OS=Neosartorya fumigata (strain ATCC MYA-4609 / Af293 / CBS 101355 / FGSC A1100)OX=330879 GN=AFUA_8G05360 PE=3 SV=1	1.607	Up	AFUB_082170	26.734	10.3	2	3	2
B0XWY1	"Stress response RCI peptide, putative OS=Neosartorya fumigata (strain CEA10 / CBS 144.89 / FGSC A1163) OX=451804 GN=AFUB_036810 PE=4 SV=1"	1.608	Up	AFUB_036810	6.3397	15.8	1	2	1
B0XZ90	"DNA repair protein Rad18, putative OS=Neosartorya fumigata (strain CEA10 / CBS 144.89 / FGSC A1163) OX=451804 GN=AFUB_043560 PE=4 SV=1"	1.611	Up	AFUB_043560	123	0.9	1	1	1
B0XZ82	"Oxysterol binding protein (Orp8), putative OS=Neosartorya fumigata (strain CEA10 / CBS 144.89 / FGSC A1163) OX=451804 GN=AFUB_043480 PE=3 SV=1"	1.612	Up	AFUB_043480	32.622	8.6	3	4	3
B0Y481	NAD-dependent 15-hydroxyprostaglandin dehydrogenase OS=Neosartorya fumigata (strain CEA10 / CBS 144.89 / FGSC A1163) OX=451804 GN=AFUB_056830 PE=4 SV=1	1.613	Up	AFUB_056830	35.141	16.1	5	8	5
B0XPY3	"Ketoreductase, putative OS=Neosartorya fumigata (strain CEA10 / CBS 144.89 / FGSC A1163) OX=451804 GN=AFUB_007980 PE=4 SV=1"	1.614	Up	AFUB_007980	32.753	17.6	5	6	5
B0YC17	"Indoleamine 2,3-dioxygenase family protein OS=Neosartorya fumigata (strain CEA10 / CBS 144.89 / FGSC A1163) OX=451804 GN=AFUB_088580 PE=4 SV=1"	1.615	Up	AFUB_088580	55.938	11.9	6	7	6
B0Y287	"WD domain, G-beta repeat protein OS=Neosartorya fumigata (strain CEA10 / CBS 144.89 / FGSC A1163) OX=451804 GN=AFUB_061660 PE=4 SV=1"	1.616	Up	AFUB_061660	174.07	0.5	1	2	1
B0Y0S6	UDP-glucose 4-epimerase OS=Neosartorya fumigata (strain CEA10 / CBS 144.89 / FGSC A1163) OX=451804 GN=AFUB_058380 PE=3 SV=1	1.617	Up	AFUB_058380	40.623	59.3	20	93	20
B0Y9X5	COP9 signalosome complex subunit 1 OS=Aspergillus udagawae OX=91492 GN=AUD_1054 PE=4 SV=1	1.617	Up	AFUB_082600	18.593	6.8	1	6	1
B0Y2Y2	Class III chitinase ChiA1 OS=Neosartorya fumigata (strain CEA10 / CBS 144.89 / FGSC A1163) OX=451804 GN=AFUB_052270 PE=1 SV=1	1.619	Up	AFUB_052270	86.77	2.8	2	5	2
B0XVN8	"Oxidoreductase 2-nitropropane dioxygenase family, putative OS=Neosartorya fumigata (strain CEA10 / CBS 144.89 / FGSC A1163) OX=451804 GN=AFUB_033100 PE=4 SV=1"	1.62	Up	AFUB_033100	38.192	18.4	5	9	5
B0XSW9	Cytoplasm protein OS=Aspergillus taichungensis OX=482145 GN=BDW42DRAFT_169738 PE=4 SV=1	1.621	Up	AFUB_028070	121.76	18	18	30	18
B0XYR1	SD08430p OS=Neosartorya fumigata (strain CEA10 / CBS 144.89 / FGSC A1163) OX=451804 GN=AFUB_041780 PE=4 SV=1	1.622	Up	AFUB_041780	75.287	1.8	1	2	1
B0Y0C2	Transferase family protein OS=Neosartorya fumigata (strain CEA10 / CBS 144.89 / FGSC A1163) OX=451804 GN=AFUB_035490 PE=4 SV=1	1.625	Up	AFUB_035490	109.98	4.6	3	4	3
B0Y9V1	Oxidoreductin OS=Neosartorya fumigata (strain CEA10 / CBS 144.89 / FGSC A1163) OX=451804 GN=AFUB_082360 PE=4 SV=1	1.626	Up	AFUB_082360	68.86	20.9	14	35	14
B0XUG3	"ABC multidrug transporter, putative OS=Neosartorya fumigata (strain CEA10 / CBS 144.89 / FGSC A1163) OX=451804 GN=AFUB_030790 PE=3 SV=1"	1.627	Up	AFUB_030790	168.69	3.2	5	9	4
B0XUC9	Bax Inhibitor family protein OS=Neosartorya fumigata (strain CEA10 / CBS 144.89 / FGSC A1163) OX=451804 GN=AFUB_020290 PE=3 SV=1	1.631	Up	AFUB_020290	37.103	8	3	4	3
B0XPJ8	"Pathogenesis associated protein Cap20, putative OS=Neosartorya fumigata (strain CEA10 / CBS 144.89 / FGSC A1163) OX=451804 GN=AFUB_006730 PE=4 SV=1"	1.632	Up	AFUB_006730	20.418	32.6	7	24	7
B0XTH9	AP complex subunit sigma OS=Neosartorya fumigata (strain CEA10 / CBS 144.89 / FGSC A1163) OX=451804 GN=AFUB_018640 PE=3 SV=1	1.633	Up	AFUB_018640	17.362	11.5	2	3	2
B0XTC2	"Alcohol dehydrogenase, putative OS=Neosartorya fumigata (strain CEA10 / CBS 144.89 / FGSC A1163) OX=451804 GN=AFUB_028910 PE=4 SV=1"	1.634	Up	AFUB_028910	39.072	20.3	8	17	8
B0Y2V0	"Thioredoxin reductase, putative OS=Neosartorya fumigata (strain CEA10 / CBS 144.89 / FGSC A1163) OX=451804 GN=AFUB_052060 PE=4 SV=1"	1.635	Up	AFUB_052060	42.85	8.8	3	6	3
B0XRD0	Kinesin-like protein OS=Neosartorya fumigata (strain CEA10 / CBS 144.89 / FGSC A1163) OX=451804 GN=AFUB_002040 PE=3 SV=1	1.637	Up	AFUB_002040	50.786	20.1	9	13	9
B0YAW6	"Acetate-CoA ligase, putative OS=Neosartorya fumigata (strain CEA10 / CBS 144.89 / FGSC A1163) OX=451804 GN=AFUB_086070 PE=4 SV=1"	1.639	Up	AFUB_086070	79.438	7.1	5	8	5
B0Y2Y0	"Isopenicillin N-CoA epimerase, putative OS=Neosartorya fumigata (strain CEA10 / CBS 144.89 / FGSC A1163) OX=451804 GN=AFUB_052250 PE=4 SV=1"	1.64	Up	AFUB_052250	41.507	2.9	1	2	1
B0XRW2	Threonylcarbamoyl-AMP synthase OS=Neosartorya fumigata (strain CEA10 / CBS 144.89 / FGSC A1163) OX=451804 GN=AFUB_025040 PE=3 SV=1	1.641	Up	AFUB_025040	47.246	6.7	3	4	3
B0XWQ5	"3-methyl-2-oxobutanoate dehydrogenase, putative OS=Neosartorya fumigata (strain CEA10 / CBS 144.89 / FGSC A1163) OX=451804 GN=AFUB_046950 PE=4 SV=1"	1.641	Up	AFUB_046950	42.065	11.6	5	6	5
B0XV39	"Fe-containing alcohol dehydrogenase, putative OS=Neosartorya fumigata (strain CEA10 / CBS 144.89 / FGSC A1163) OX=451804 GN=AFUB_021550 PE=4 SV=1"	1.642	Up	AFUB_021550	52.713	23.4	10	17	10
B0Y4F7	"Formamidopyrimidine-DNA glycosylase, putative OS=Neosartorya fumigata (strain CEA10 / CBS 144.89 / FGSC A1163) OX=451804 GN=AFUB_068930 PE=4 SV=1"	1.642	Up	AFUB_068930	41.846	24.3	11	17	11
B0YEG7	"Peroxisomal multifunctional beta-oxidation protein (MFP), putative OS=Neosartorya fumigata (strain CEA10 / CBS 144.89 / FGSC A1163) OX=451804 GN=AFUB_099120 PE=4 SV=1"	1.644	Up	AFUB_099120	96.807	40.7	33	70	33
B0XXE1	NmrA-like family protein OS=Neosartorya fumigata (strain ATCC MYA-4609 / Af293 / CBS 101355 / FGSC A1100) OX=330879 GN=AFUA_3G00450 PE=4 SV=1	1.647	Up	AFUB_048010	46.1	3.1	1	1	1
B0Y410	"Alpha-1,6-mannosyltransferase subunit (Och1), putative OS=Neosartorya fumigata (strain CEA10 / CBS 144.89 / FGSC A1163) OX=451804 GN=AFUB_056120 PE=4 SV=1"	1.65	Up	AFUB_056120	47.853	2.4	1	2	1
B0Y4D6	Exportin-T OS=Neosartorya fumigata (strain CEA10 / CBS 144.89 / FGSC A1163) OX=451804 GN=los1 PE=3 SV=2	1.65	Up	los1	115.41	7.7	7	11	7
B0Y3J0	Protein pbn1 OS=Neosartorya fumigata (strain ATCC MYA-4609 / Af293 / CBS 101355 / FGSC A1100) OX=330879 GN=pbn1 PE=3 SV=2	1.651	Up	AFUB_054370	67.352	12.7	6	8	6
B0XM77	Glutamate decarboxylase OS=Neosartorya fumigata (strain CEA10 / CBS 144.89 / FGSC A1163) OX=451804 GN=AFUB_001260 PE=3 SV=1	1.652	Up	AFUB_001260	58.917	31.5	16	53	16
B0XQX4	Alpha/beta hydrolase family protein OS=Aspergillus parasiticus (strain ATCC 56775 / NRRL 5862 / SRRC 143 / SU-1) OX=1403190 GN=P875_00127830 PE=4 SV=1	1.652	Up	AFUB_011490	49.438	2.6	1	1	1
B0Y4Z8	2-dehydropantoate 2-reductase OS=Neosartorya fumigata (strain CEA10 / CBS 144.89 / FGSC A1163) OX=451804 GN=AFUB_070870 PE=3 SV=1	1.652	Up	AFUB_070870	35.976	3	1	2	1
B0Y6S8	DlpA domain protein OS=Neosartorya fumigata (strain CEA10 / CBS 144.89 / FGSC A1163) OX=451804 GN=AFUB_068000 PE=4 SV=1	1.652	Up	AFUB_068000	30.505	8.2	3	5	3
B0Y4I5	"Nitrilase, putitive OS=Neosartorya fumigata (strain CEA10 / CBS 144.89 / FGSC A1163) OX=451804 GN=AFUB_069210 PE=4 SV=1"	1.654	Up	AFUB_069210	30.161	7.7	2	5	2
B0Y0A7	LRP16 family protein OS=Neosartorya fumigata (strain CEA10 / CBS 144.89 / FGSC A1163) OX=451804 GN=AFUB_035340 PE=4 SV=1	1.656	Up	AFUB_035340	38.908	5.1	2	2	2
B0XRH8	"Glycogen debranching enzyme Gdb1, putative OS=Neosartorya fumigata (strain CEA10 / CBS 144.89 / FGSC A1163) OX=451804 GN=AFUB_002520 PE=4 SV=1"	1.659	Up	AFUB_002520	181.76	4.7	9	11	9
B0XS64	Ketoreductase OS=Neosartorya fumigata (strain CEA10 / CBS 144.89 / FGSC A1163) OX=451804 GN=AFUB_026090 PE=4 SV=1	1.659	Up	AFUB_026090	39.581	15.5	6	9	6
B0XYZ5	"GDP/GTP exchange factor Sec2p, putative OS=Neosartorya fumigata (strain CEA10 / CBS 144.89 / FGSC A1163) OX=451804 GN=AFUB_042620 PE=4 SV=1"	1.659	Up	AFUB_042620	77.18	3.8	3	3	3
B0Y6U6	"Disintegrin-like metalloprotease, putative OS=Neosartorya fumigata (strain CEA10 / CBS 144.89 / FGSC A1163) OX=451804 GN=AFUB_068180 PE=4 SV=1"	1.659	Up	AFUB_068180	80.308	4.7	3	6	3
B0Y187	"Genomic scaffold, ProqFM164S01 OS=Penicillium roqueforti (strain FM164) OX=1365484 GN=PROQFM164_S01g000831 PE=4 SV=1"	1.66	Up	AFUB_049060	39.546	11.5	4	5	4
B0XQD2	Adenosylhomocysteinase OS=Neosartorya fumigata (strain CEA10 / CBS 144.89 / FGSC A1163) OX=451804 GN=AFUB_009540 PE=3 SV=1	1.662	Up	AFUB_009540	48.49	55.2	26	150	26
B0XVH5	"3-carboxy-cis,cis-mucoante lactonizing enzyme OS=Aspergillus novofumigatus IBT 16806 OX=1392255 GN=P174DRAFT_436867 PE=4 SV=1"	1.663	Up	AFUB_022270	42.268	17.2	4	10	4
B0Y231	YjeF_N domain protein OS=Neosartorya fumigata (strain CEA10 / CBS 144.89 / FGSC A1163) OX=451804 GN=AFUB_061070 PE=4 SV=1	1.663	Up	AFUB_061070	76.079	3.7	2	4	2
B0Y618	"Raffinose synthase protein Sip1, putative OS=Neosartorya fumigata (strain CEA10 / CBS 144.89 / FGSC A1163) OX=451804 GN=AFUB_065350 PE=4 SV=1"	1.666	Up	AFUB_065350	107.14	2.1	2	2	2
B0Y4G3	Phosphatidylinositol phospholipase C OS=Neosartorya fumigata (strain CEA10 / CBS 144.89 / FGSC A1163) OX=451804 GN=AFUB_068990 PE=4 SV=1	1.667	Up	AFUB_068990	54.63	13.8	8	15	8
B0Y573	"Protein kinase, putative OS=Aspergillus fumigatus Z5 OX=1437362 GN=Y699_01739 PE=4 SV=1"	1.669	Up	AFUB_071620	44.237	21.7	10	18	5
B0Y766	Probable carboxypeptidase AFUB_072730 OS=Neosartorya fumigata (strain CEA10 / CBS 144.89 / FGSC A1163) OX=451804 GN=AFUB_072730 PE=3 SV=1	1.669	Up	AFUB_072730	46.377	24.5	9	28	9
B0YEU0	"Carbon-nitrogen family hydrolase, putative OS=Neosartorya fumigata (strain CEA10 / CBS 144.89 / FGSC A1163) OX=451804 GN=AFUB_100360 PE=4 SV=1"	1.671	Up	AFUB_100360	33.699	16.8	4	5	4
B0Y2I2	"Glucose repressible protein Grg1, putative OS=Neosartorya fumigata (strain CEA10 / CBS 144.89 / FGSC A1163) OX=451804 GN=AFUB_061910 PE=4 SV=1"	1.677	Up	AFUB_061910	7.371	13	1	2	1
B0YDL5	"C6 transcription factor, putative OS=Neosartorya fumigata (strain ATCC MYA-4609 / Af293 / CBS 101355 / FGSC A1100) OX=330879 GN=AFUA_6G02330 PE=4 SV=1"	1.677	Up	AFUB_096010	41.017	6.1	2	3	2
B0XQB5	"Glycerol dehydrogenase Gcy1, putative OS=Neosartorya fumigata (strain CEA10 / CBS 144.89 / FGSC A1163) OX=451804 GN=AFUB_009370 PE=4 SV=1"	1.678	Up	AFUB_009370	33.493	57.4	18	52	18
B0XSC9	"Alcohol dehydrogenase, putative OS=Neosartorya fumigata (strain CEA10 / CBS 144.89 / FGSC A1163) OX=451804 GN=AFUB_026740 PE=3 SV=1"	1.678	Up	AFUB_026740	37.607	14.2	4	8	4
B0YD10	DUF1183 domain protein OS=Neosartorya fumigata (strain CEA10 / CBS 144.89 / FGSC A1163) OX=451804 GN=AFUB_093880 PE=4 SV=1	1.678	Up	AFUB_093880	36.033	13.5	5	7	5
B0YEM7	"Stress response protein (Ist2), putative OS=Neosartorya fumigata (strain CEA10 / CBS 144.89 / FGSC A1163) OX=451804 GN=AFUB_099720 PE=4 SV=1"	1.679	Up	AFUB_099720	83.373	6.2	3	3	3
B0XWT6	"Transcriptional corepressor of histone genes (Hir3), putative OS=Neosartorya fumigata (strain CEA10 / CBS 144.89 / FGSC A1163) OX=451804 GN=AFUB_036360 PE=4 SV=1"	1.683	Up	AFUB_036360	229.16	1.2	3	4	3
B0YB26	"AAA family ATPase, putative OS=Neosartorya fumigata (strain ATCC MYA-4609 / Af293 / CBS 101355 / FGSC A1100) OX=330879 GN=AFUA_7G05752 PE=4 SV=1"	1.684	Up	AFUB_091330	112.78	2.1	2	4	2
B0XU11	"Fungal specific transcription factor, putative OS=Neosartorya fumigata (strain CEA10 / CBS 144.89 / FGSC A1163) OX=451804 GN=AFUB_019790 PE=4 SV=1"	1.685	Up	AFUB_019790	85.955	1.8	1	2	1
B0Y5M1	"DNA-3-methyladenine glycosylase, putative OS=Neosartorya fumigata (strain CEA10 / CBS 144.89 / FGSC A1163) OX=451804 GN=AFUB_063870 PE=4 SV=1"	1.689	Up	AFUB_063870	41.827	6	2	3	2
B0Y857	"Zinc-binding oxidoreductase ToxD, putative OS=Neosartorya fumigata (strain CEA10 / CBS 144.89 / FGSC A1163) OX=451804 GN=AFUB_076180 PE=4 SV=1"	1.693	Up	AFUB_076180	37.823	28.2	9	11	9
B0YAL2	"Aldo-keto reductase (YakC), putative OS=Neosartorya fumigata (strain CEA10 / CBS 144.89 / FGSC A1163) OX=451804 GN=AFUB_085050 PE=4 SV=1"	1.694	Up	AFUB_085050	36.452	10.4	3	3	3
B0XUM0	"Gamma interferon inducible lysosomal thiol reductase (GILT), putative OS=Aspergillus clavatus (strain ATCC 1007 / CBS 513.65/ DSM 816 / NCTC 3887 / NRRL 1) OX=344612 GN=ACLA_074660 PE=4 SV=1"	1.698	Up	AFUB_031360	34.711	14.2	4	6	4
B0XZK8	High-affinity methionine permease OS=Aspergillus lentulus OX=293939 GN=ALT_1320 PE=4 SV=1	1.698	Up	AFUB_034220	33.882	11.8	3	5	3
B0XRW0	UPF0135 protein BH1380 OS=Aspergillus udagawae OX=91492 GN=AUD_5813 PE=4 SV=1	1.699	Up	AFUB_025020	19.026	35.1	5	19	5
B0XUM6	"Sugar transporter, putative OS=Neosartorya fumigata (strain CEA10 / CBS 144.89 / FGSC A1163) OX=451804 GN=AFUB_020570 PE=4 SV=1"	1.699	Up	AFUB_020570	55.417	7.5	3	4	3
B0Y4X4	Mitogen-activated protein kinase OS=Neosartorya fumigata (strain CEA10 / CBS 144.89 / FGSC A1163) OX=451804 GN=AFUB_070630 PE=3 SV=1	1.699	Up	AFUB_070630	48.465	38	11	38	10
B0XQ10	"Heavy metal ion transporter, putative OS=Neosartorya fumigata (strain CEA10 / CBS 144.89 / FGSC A1163) OX=451804 GN=AFUB_008300 PE=4 SV=1"	1.7	Up	AFUB_008300	8.4585	38	2	5	2
B0XQ16	Pheromone-processing carboxypeptidase kex1 OS=Neosartorya fumigata (strain CEA10 / CBS 144.89 / FGSC A1163) OX=451804 GN=kex1 PE=3 SV=1	1.701	Up	kex1	70.498	5.1	3	8	3
B0XU56	"BCS1-like ATPase, putative OS=Neosartorya fumigata (strain CEA10 / CBS 144.89 / FGSC A1163) OX=451804 GN=AFUB_030400 PE=3 SV=1"	1.701	Up	AFUB_030400	64.874	7.1	4	5	4
B0Y8D0	Acyl-CoA dehydrogenase family protein OS=Neosartorya fumigata (strain CEA10 / CBS 144.89 / FGSC A1163) OX=451804 GN=AFUB_076910 PE=4 SV=1	1.701	Up	AFUB_076910	57.559	7.2	4	7	4
B0XZA5	Inositol hexakisphosphate and diphosphoinositol-pentakisphosphate kinase OS=Aspergillus fumigatus Z5 OX=1437362 GN=Y699_02008 PE=3 SV=1	1.702	Up	AFUB_043710	53.327	4.7	2	2	2
B0Y3C9	Sodium/hydrogen exchanger OS=Neosartorya fumigata (strain CEA10 / CBS 144.89 / FGSC A1163) OX=451804 GN=AFUB_053760 PE=3 SV=1	1.703	Up	AFUB_053760	76.62	1.1	1	1	1
B0Y9M6	"Aspergillus niger contig An14c0150, genomic contig OS=Aspergillus niger (strain CBS 513.88 / FGSC A1513) OX=425011 GN=An14g04490 PE=4 SV=1"	1.704	Up	AFUB_081610	24.714	30.5	7	9	7
B0Y473	Alkaline protease 2 OS=Neosartorya fumigata (strain CEA10 / CBS 144.89 / FGSC A1163) OX=451804 GN=alp2 PE=3 SV=1	1.71	Up	alp2	52.639	17.8	9	43	9
B0YDE4	"Phenol monooxygenase, putative OS=Neosartorya fumigata (strain ATCC MYA-4609 / Af293 / CBS 101355 / FGSC A1100) OX=330879 GN=AFUA_6G03030 PE=4 SV=1"	1.711	Up	AFUB_095270	98.699	2.4	2	3	2
B0XMB4	Phosphoglycerate mutase family protein OS=Neosartorya fischeri (strain ATCC 1020 / DSM 3700 / CBS 544.65 / FGSC A1164 / JCM 1740 / NRRL 181 / WB 181) OX=331117 GN=NFIA_060200 PE=4 SV=1	1.716	Up	AFUB_000430	68.606	14.7	7	13	7
B0XRC4	"Aflatoxin B1-aldehyde reductase GliO-like, putative OS=Neosartorya fumigata (strain CEA10 / CBS 144.89 / FGSC A1163) OX=451804 GN=AFUB_012860 PE=4 SV=1"	1.717	Up	AFUB_012860	39.459	23.1	7	8	7
B0XYP7	"DRAP deaminase, putative OS=Neosartorya fumigata (strain CEA10 / CBS 144.89 / FGSC A1163) OX=451804 GN=AFUB_041640 PE=4 SV=1"	1.718	Up	AFUB_041640	21.17	16.1	3	5	3
B0Y386	"NTP binding protein, putative OS=Neosartorya fumigata (strain CEA10 / CBS 144.89 / FGSC A1163) OX=451804 GN=AFUB_053310 PE=4 SV=1"	1.721	Up	AFUB_053310	27.195	17.3	4	4	4
B0YDF1	"Aromatic ring-opening dioxygenase LigB subunit, putative OS=Neosartorya fumigata (strain CEA10 / CBS 144.89 / FGSC A1163) OX=451804 GN=AFUB_095350 PE=4 SV=1"	1.722	Up	AFUB_095350	38.505	10.3	4	6	4
B0Y408	V-type proton ATPase proteolipid subunit OS=Neosartorya fumigata (strain CEA10 / CBS 144.89 / FGSC A1163) OX=451804 GN=AFUB_056100 PE=3 SV=1	1.726	Up	AFUB_056100	16.166	16	2	5	2
B0Y444	"Isovaleryl-CoA dehydrogenase IvdA, putative OS=Neosartorya fumigata (strain CEA10 / CBS 144.89 / FGSC A1163) OX=451804 GN=AFUB_056460 PE=3 SV=1"	1.726	Up	AFUB_056460	50.352	32	13	29	13
B0XXE8	"Phosphoketolase, putative OS=Neosartorya fumigata (strain CEA10 / CBS 144.89 / FGSC A1163) OX=451804 GN=AFUB_048080 PE=3 SV=1"	1.727	Up	AFUB_048080	91.957	3.9	3	4	3
B0XRI1	"ATP-dependent Clp protease, putative OS=Neosartorya fumigata (strain CEA10 / CBS 144.89 / FGSC A1163) OX=451804 GN=AFUB_002550 PE=4 SV=1"	1.728	Up	AFUB_002550	69.588	5.5	3	4	3
B0Y8W7	Mitogen-activated protein kinase OS=Neosartorya fumigata (strain CEA10 / CBS 144.89 / FGSC A1163) OX=451804 GN=AFUB_078810 PE=3 SV=1	1.731	Up	AFUB_078810	40.853	26.3	8	15	8
B0YC48	"L-PSP endoribonuclease family protein (Hmf1), putative OS=Neosartorya fumigata (strain CEA10 / CBS 144.89 / FGSC A1163) OX=451804 GN=AFUB_088910 PE=4 SV=1"	1.731	Up	AFUB_088910	18.016	37.5	5	34	5
B0XXF0	Expressed protein OS=Aspergillus niger OX=5061 GN=ABL_09549 PE=4 SV=1	1.732	Up	AFUB_048100	12.705	64.5	8	19	8
B0XMJ5	"Aspartyl-tRNA synthetase, cytoplasmic OS=Neosartorya fumigata (strain CEA10 / CBS 144.89 / FGSC A1163) OX=451804 GN=AFUB_002950 PE=3 SV=1"	1.733	Up	AFUB_002950	107.92	18.5	16	26	16
B0XMQ7	"Catechol dioxygenase, putative OS=Neosartorya fumigata (strain CEA10 / CBS 144.89 / FGSC A1163) OX=451804 GN=AFUB_013820 PE=4 SV=1"	1.736	Up	AFUB_013820	37.038	6.4	2	3	2
B0XYK7	"Glycosyl transferase, putative OS=Neosartorya fumigata (strain CEA10 / CBS 144.89 / FGSC A1163) OX=451804 GN=AFUB_041250 PE=4 SV=1"	1.736	Up	AFUB_041250	337.8	2.8	7	9	7
B0Y4I1	WD repeat-containing protein OS=Neosartorya fumigata (strain CEA10 / CBS 144.89 / FGSC A1163) OX=451804 GN=AFUB_069170 PE=4 SV=1	1.736	Up	AFUB_069170	43.302	8.6	4	6	4
B0Y5M3	GPI-anchored cell wall organization protein Ecm33 OS=Neosartorya fumigata (strain CEA10 / CBS 144.89 / FGSC A1163) OX=451804 GN=AFUB_063890 PE=4 SV=1	1.742	Up	AFUB_063890	41.471	27.1	9	49	9
B0XXX8	Seipin OS=Aspergillus udagawae OX=91492 GN=AUD_4260 PE=4 SV=1	1.746	Up	AFUB_038930	43.492	4.4	1	1	1
B0YA89	Vacuolar protein sorting/targeting protein 10 OS=Neosartorya fumigata (strain CEA10 / CBS 144.89 / FGSC A1163) OX=451804 GN=vps10 PE=3 SV=1	1.751	Up	vps10	166.46	15.8	25	48	25
B0YE98	"Ubiquinone biosynthesis protein, putative OS=Neosartorya fumigata (strain CEA10 / CBS 144.89 / FGSC A1163) OX=451804 GN=AFUB_098420 PE=4 SV=1"	1.752	Up	AFUB_098420	77.759	9	7	9	7
B0XU33	"Endoglucanase, putative OS=Neosartorya fumigata (strain CEA10 / CBS 144.89 / FGSC A1163) OX=451804 GN=AFUB_030160 PE=4 SV=1"	1.753	Up	AFUB_030160	31.645	6.6	2	2	2
B0Y2Y1	WW domain protein OS=Neosartorya fumigata (strain CEA10 / CBS 144.89 / FGSC A1163) OX=451804 GN=AFUB_052260 PE=4 SV=1	1.759	Up	AFUB_052260	28.363	34	10	39	10
B0XN66	Hsp70 family protein OS=Neosartorya fumigata (strain CEA10 / CBS 144.89 / FGSC A1163) OX=451804 GN=AFUB_014750 PE=3 SV=1	1.762	Up	AFUB_014750	80.032	17.4	11	18	11
B0XVS8	"RNA binding protein Jsn1, putative OS=Neosartorya fumigata (strain CEA10 / CBS 144.89 / FGSC A1163) OX=451804 GN=AFUB_022630 PE=4 SV=1"	1.763	Up	AFUB_022630	126.77	13.9	13	20	13
B0XQY5	"Translation initiation factor eIF4E, putative OS=Neosartorya fumigata (strain CEA10 / CBS 144.89 / FGSC A1163) OX=451804 GN=AFUB_011600 PE=3 SV=1"	1.765	Up	AFUB_011600	27.249	8.2	2	3	2
B0XZ55	ZZ type zinc finger domain protein OS=Neosartorya fumigata (strain CEA10 / CBS 144.89 / FGSC A1163) OX=451804 GN=AFUB_043210 PE=4 SV=1	1.765	Up	AFUB_043210	91.96	4.7	4	4	4
B0XW97	"C6 finger domain protein, putative OS=Neosartorya fumigata (strain CEA10 / CBS 144.89 / FGSC A1163) OX=451804 GN=AFUB_024050 PE=4 SV=1"	1.767	Up	AFUB_024050	125.93	4.4	5	7	5
B0XRP0	Mannosyltransferase OS=Neosartorya fumigata (strain CEA10 / CBS 144.89 / FGSC A1163) OX=451804 GN=AFUB_013360 PE=3 SV=1	1.769	Up	AFUB_013360	70.708	12.7	6	8	6
B0XMB6	Transmembrane 9 superfamily member OS=Neosartorya fumigata (strain CEA10 / CBS 144.89 / FGSC A1163) OX=451804 GN=AFUB_000500 PE=3 SV=1	1.771	Up	AFUB_000500	71.954	6	4	6	4
B0XPW6	"Proteinase inhibitor, propeptide OS=Penicillium roqueforti (strain FM164) OX=1365484 GN=PROQFM164_S04g000504 PE=4 SV=1"	1.774	Up	AFUB_007820	10.265	37.9	2	6	2
B0XXJ9	LipA and NB-ARC domain protein OS=Neosartorya fumigata (strain CEA10 / CBS 144.89 / FGSC A1163) OX=451804 GN=AFUB_037670 PE=4 SV=1	1.776	Up	AFUB_037670	161.57	4.3	6	7	6
B0YAV3	"Dimethylallyl tryptophan synthase, putative OS=Neosartorya fumigata (strain CEA10 / CBS 144.89 / FGSC A1163) OX=451804 GN=AFUB_085950 PE=4 SV=1"	1.776	Up	AFUB_085950	49.639	26.4	11	19	11
B0XPY7	Protein O-mannosyl transferase OS=Neosartorya fumigata (strain CEA10 / CBS 144.89 / FGSC A1163) OX=451804 GN=AFUB_008020 PE=4 SV=1	1.777	Up	AFUB_008020	86.755	23.1	16	24	16
B0YC54	"Alcohol dehydrogenase, zinc-containing OS=Neosartorya fumigata (strain CEA10 / CBS 144.89 / FGSC A1163) OX=451804 GN=AFUB_088970 PE=4 SV=1"	1.777	Up	AFUB_088970	36.958	5.2	2	2	2
B0XTL5	"Aspergillus niger contig An07c0160, genomic contig OS=Aspergillus niger (strain CBS 513.88 / FGSC A1513) OX=425011 GN=An07g05670 PE=4 SV=1"	1.779	Up	AFUB_019020	56.593	3.5	2	3	2
B0Y4M7	Oxidoreductase NAD-binding domain-containing protein OS=Aspergillus fumigatus Z5 OX=1437362 GN=Y699_04875 PE=4 SV=1	1.779	Up	AFUB_069630	45.668	20.1	7	9	7
B0XV14	Fumarylacetoacetase OS=Neosartorya fumigata (strain CEA10 / CBS 144.89 / FGSC A1163) OX=451804 GN=AFUB_021300 PE=3 SV=1	1.784	Up	AFUB_021300	46.817	22.5	9	19	9
B0XUS4	"Alpha,alpha-trehalose phosphate synthase subunit, putative OS=Neosartorya fumigata (strain CEA10 / CBS 144.89 / FGSC A1163) OX=451804 GN=AFUB_021090 PE=4 SV=1"	1.785	Up	AFUB_021090	102.39	14.3	11	18	11
B0XTM2	Transmembrane protein UsgS OS=Neosartorya fumigata (strain CEA10 / CBS 144.89 / FGSC A1163) OX=451804 GN=AFUB_019090 PE=4 SV=1	1.786	Up	AFUB_019090	41.627	7.1	3	5	3
B0YBF2	LipA and NB-ARC domain protein OS=Neosartorya fumigata (strain CEA10 / CBS 144.89 / FGSC A1163) OX=451804 GN=AFUB_092600 PE=4 SV=1	1.788	Up	AFUB_092600	101.39	7.7	7	9	7
B0XVP8	"GNAT family N-acetyltransferase, putative OS=Neosartorya fumigata (strain CEA10 / CBS 144.89 / FGSC A1163) OX=451804 GN=AFUB_033210 PE=4 SV=1"	1.789	Up	AFUB_033210	25.122	15.9	3	6	3
B0Y5M7	YCII-like domain-containing protein OS=Aspergillus fumigatus Z5 OX=1437362 GN=Y699_06058 PE=4 SV=1	1.789	Up	AFUB_063930	10.897	23.5	2	10	2
B0XRZ1	Protein YOP1 OS=Neosartorya fumigata (strain CEA10 / CBS 144.89 / FGSC A1163) OX=451804 GN=AFUB_025340 PE=3 SV=1	1.793	Up	AFUB_025340	36.36	6.1	2	4	2
B0XVI5	"1,3-beta-glucanosyltransferase gel4 OS=Neosartorya fumigata (strain CEA10 / CBS 144.89 / FGSC A1163) OX=451804 GN=gel4 PE=1 SV=1"	1.794	Up	gel4	58.872	26.6	14	61	13
B0XTG2	Endonuclease/exonuclease/phosphatase family protein OS=Neosartorya fumigata (strain CEA10 / CBS 144.89 / FGSC A1163) OX=451804 GN=AFUB_029300 PE=4 SV=1	1.797	Up	AFUB_029300	41.128	6.4	3	3	3
B0XY76	Endonuclease/exonuclease/phosphatase family protein OS=Neosartorya fumigata (strain CEA10 / CBS 144.89 / FGSC A1163) OX=451804 GN=AFUB_039930 PE=4 SV=1	1.797	Up	AFUB_039930	64.098	16.3	6	10	6
B0Y7X0	Kinase-like protein OS=Aspergillus ibericus CBS 121593 OX=1448316 GN=BO80DRAFT_466683 PE=4 SV=1	1.798	Up	AFUB_075300	61.357	17.8	8	14	8
B0XVU3	"Agmatinase, putative OS=Neosartorya fumigata (strain CEA10 / CBS 144.89 / FGSC A1163) OX=451804 GN=AFUB_022780 PE=3 SV=1"	1.799	Up	AFUB_022780	45.21	8.2	2	3	2
B0XNZ4	"Aminotransferase, class III OS=Neosartorya fumigata (strain CEA10 / CBS 144.89 / FGSC A1163) OX=451804 GN=AFUB_016200 PE=3 SV=1"	1.8	Up	AFUB_016200	51.007	10.9	5	6	5
B0Y210	"Proline racemase, putative OS=Neosartorya fumigata (strain CEA10 / CBS 144.89 / FGSC A1163) OX=451804 GN=AFUB_050520 PE=4 SV=1"	1.8	Up	AFUB_050520	44.041	13.2	4	7	4
B0Y737	WW domain protein OS=Neosartorya fumigata (strain CEA10 / CBS 144.89 / FGSC A1163) OX=451804 GN=AFUB_072440 PE=4 SV=1	1.801	Up	AFUB_072440	130.66	10.4	11	15	11
B0YCL1	"Glyoxylase family protein, putative OS=Neosartorya fumigata (strain CEA10 / CBS 144.89 / FGSC A1163) OX=451804 GN=AFUB_090580 PE=4 SV=1"	1.803	Up	AFUB_090580	25.273	20.4	5	14	5
B0XQB1	Peptidase inhibitor I78 family OS=Aspergillus sclerotialis OX=2070753 GN=PHISCL_03380 PE=4 SV=1	1.805	Up	AFUB_009330	9.1633	30.9	2	4	2
B0XVX9	DUF907 domain protein OS=Neosartorya fumigata (strain CEA10 / CBS 144.89 / FGSC A1163) OX=451804 GN=AFUB_023180 PE=4 SV=1	1.805	Up	AFUB_023180	79.376	4.3	2	2	2
B0XNH5	"Aspergillus niger contig An01c0450, genomic contig OS=Aspergillus niger (strain CBS 513.88 / FGSC A1513) OX=425011 GN=An01g13960 PE=4 SV=1"	1.806	Up	AFUB_015170	18.41	16.2	2	8	2
B0XQF6	Inclusion body clearance protein iml2 OS=Neosartorya fumigata (strain CEA10 / CBS 144.89 / FGSC A1163) OX=451804 GN=iml2 PE=3 SV=1	1.815	Up	iml2	81.198	5.2	4	5	4
B0XNL6	Probable alpha/beta-glucosidase agdC OS=Neosartorya fumigata (strain CEA10 / CBS 144.89 / FGSC A1163) OX=451804 GN=agdC PE=3 SV=1	1.818	Up	agdC	98.887	14.9	12	16	12
B0XWR5	Class II aldolase/adducin domain protein OS=Neosartorya fumigata (strain CEA10 / CBS 144.89 / FGSC A1163) OX=451804 GN=AFUB_047050 PE=4 SV=1	1.819	Up	AFUB_047050	31.718	28.9	8	16	8
B0Y2R1	"GTP cyclohydrolase I, putative OS=Neosartorya fumigata (strain CEA10 / CBS 144.89 / FGSC A1163) OX=451804 GN=AFUB_051650 PE=3 SV=1"	1.82	Up	AFUB_051650	36.89	21.6	7	12	7
B0XS54	NAD(P)-binding protein OS=Aspergillus novofumigatus IBT 16806 OX=1392255 GN=P174DRAFT_500426 PE=4 SV=1	1.822	Up	AFUB_025980	29.249	38.3	10	18	10
B0XY22	Class II aldolase/adducin domain protein OS=Neosartorya fumigata (strain CEA10 / CBS 144.89 / FGSC A1163) OX=451804 GN=AFUB_039370 PE=4 SV=1	1.823	Up	AFUB_039370	32.862	4.7	1	1	1
B0YEC6	"Copper resistance protein Crd2, putative OS=Neosartorya fumigata (strain ATCC MYA-4609 / Af293 / CBS 101355 / FGSC A1100)OX=330879 GN=AFUA_4G04318 PE=4 SV=1"	1.823	Up	AFUB_098700	11.351	73	7	23	7
B0XWJ0	Extracellular serine-threonine rich protein OS=Neosartorya fumigata (strain CEA10 / CBS 144.89 / FGSC A1163) OX=451804 GN=AFUB_036090 PE=4 SV=1	1.829	Up	AFUB_036090	71.764	10.7	7	13	7
B0XWL9	Porphyromonas-type peptidyl-arginine deiminase superfamily OS=Neosartorya fumigata (strain CEA10 / CBS 144.89 / FGSC A1163) OX=451804 GN=AFUB_046570 PE=4 SV=1	1.832	Up	AFUB_046570	43.495	21.4	7	14	7
B0XX33	"FAD-dependent oxygenase, putative OS=Neosartorya fumigata (strain CEA10 / CBS 144.89 / FGSC A1163) OX=451804 GN=AFUB_047560 PE=3 SV=1"	1.835	Up	AFUB_047560	55.026	28.2	13	56	13
B0YAJ5	"Antigenic thaumatin domain protein, putative OS=Neosartorya fumigata (strain CEA10 / CBS 144.89 / FGSC A1163) OX=451804 GN=AFUB_084880 PE=4 SV=1"	1.836	Up	AFUB_084880	17.347	6.6	1	4	1
B0XPU2	6-phosphofructo-2-kinase 1 OS=Neosartorya fumigata (strain CEA10 / CBS 144.89 / FGSC A1163) OX=451804 GN=AFUB_007580 PE=4 SV=1	1.838	Up	AFUB_007580	79.249	15.1	11	27	11
B0XZ62	"Aldose 1-epimerase, putative OS=Neosartorya fumigata (strain CEA10 / CBS 144.89 / FGSC A1163) OX=451804 GN=AFUB_043280 PE=4 SV=1"	1.841	Up	AFUB_043280	36.079	8.2	3	5	3
B0Y3Q0	"GTPase activating protein (Gyp2), putative OS=Neosartorya fumigata (strain CEA10 / CBS 144.89 / FGSC A1163) OX=451804 GN=AFUB_054990 PE=4 SV=1"	1.841	Up	AFUB_054990	127.67	7.9	8	9	8
B0XPH3	"Glutaredoxin, putative OS=Neosartorya fumigata (strain CEA10 / CBS 144.89 / FGSC A1163) OX=451804 GN=AFUB_006480 PE=4 SV=1"	1.842	Up	AFUB_006480	11.177	53.9	5	14	5
B0YAS2	"MFS multidrug transporter, putative OS=Neosartorya fumigata (strain CEA10 / CBS 144.89 / FGSC A1163) OX=451804 GN=AFUB_085640 PE=4 SV=1"	1.842	Up	AFUB_085640	62.891	3.2	2	3	2
B0XYR7	Isoform 2 of glycoprotein-N-acetylgalactosamine 3-beta-galactosyltransferase 1 OS=Aspergillus udagawae OX=91492 GN=AUD_4522 PE=4 SV=1	1.843	Up	AFUB_041840	50.972	12.4	6	7	6
B0XPV4	Mitochondrial escape protein 2 OS=Neosartorya fumigata (strain CEA10 / CBS 144.89 / FGSC A1163) OX=451804 GN=yme2 PE=3 SV=2	1.845	Up	yme2	99.16	8.5	7	9	7
B0XNM2	"Proline utilization protein PrnX-like, putative OS=Neosartorya fumigata (strain CEA10 / CBS 144.89 / FGSC A1163) OX=451804 GN=AFUB_004780 PE=4 SV=1"	1.853	Up	AFUB_004780	51.251	2.8	1	2	1
B0Y9M2	"Toxin biosynthesis protein (Tri7), putative OS=Neosartorya fumigata (strain CEA10 / CBS 144.89 / FGSC A1163) OX=451804 GN=AFUB_081560 PE=4 SV=1"	1.856	Up	AFUB_081560	46.756	10.8	5	12	5
B0YBF3	"Tetrahydrofolylpolyglutamate synthase, putative OS=Neosartorya fumigata (strain CEA10 / CBS 144.89 / FGSC A1163) OX=451804 GN=AFUB_092610 PE=4 SV=1"	1.856	Up	AFUB_092610	49.688	3.6	2	3	2
B0XRD5	"Cytochrome P450 alkane hydroxylase, putative OS=Neosartorya fumigata (strain CEA10 / CBS 144.89 / FGSC A1163) OX=451804 GN=AFUB_002090 PE=3 SV=1"	1.857	Up	AFUB_002090	58.176	18.2	7	13	7
B0XWB8	Unnamed protein product OS=Aspergillus luchuensis OX=1069201 GN=RIB2604_03303100 PE=4 SV=1	1.858	Up	AFUB_024260	84.59	30.9	22	38	22
B0XSV6	"Glycosyl hydrolase, putative OS=Neosartorya fumigata (strain CEA10 / CBS 144.89 / FGSC A1163) OX=451804 GN=AFUB_017760 PE=4 SV=1"	1.863	Up	AFUB_017760	40.881	6.9	2	3	2
B0XTV0	Dihydrolipoyl dehydrogenase OS=Neosartorya fumigata (strain CEA10 / CBS 144.89 / FGSC A1163) OX=451804 GN=AFUB_019180 PE=3 SV=1	1.863	Up	AFUB_019180	54.97	57.3	29	165	29
B0Y7U4	"3'(2'),5'-bisphosphate nucleotidase OS=Neosartorya fumigata (strain CEA10 / CBS 144.89 / FGSC A1163) OX=451804 GN=AFUB_075020 PE=4 SV=1"	1.864	Up	AFUB_075020	44.212	32.5	10	31	10
B0XPG1	"Ubiquitin ligase complex F-box protein GRR1, putative OS=Neosartorya fumigata (strain CEA10 / CBS 144.89 / FGSC A1163) OX=451804 GN=AFUB_006360 PE=4 SV=1"	1.868	Up	AFUB_006360	65.015	4.1	2	2	2
B0XYZ3	Protein mannosyltransferase 1 OS=Neosartorya fumigata (strain CEA10 / CBS 144.89 / FGSC A1163) OX=451804 GN=AFUB_042600 PE=4 SV=1	1.871	Up	AFUB_042600	106.5	9.8	10	22	10
B0XUY0	"DEAD/DEAH box helicase, putative OS=Neosartorya fumigata (strain CEA10 / CBS 144.89 / FGSC A1163) OX=451804 GN=AFUB_031820 PE=4 SV=1"	1.875	Up	AFUB_031820	149.13	0.5	1	1	1
B0XQ25	Pc16g02070 protein OS=Penicillium rubens (strain ATCC 28089 / DSM 1075 / NRRL 1951 / Wisconsin 54-1255) OX=500485 GN=Pc16g02070 PE=4 SV=1	1.876	Up	AFUB_008450	16.186	56.9	9	53	9
B0Y564	Integral membrane protein OS=Neosartorya fumigata (strain CEA10 / CBS 144.89 / FGSC A1163) OX=451804 GN=AFUB_071540 PE=4 SV=1	1.876	Up	AFUB_071540	29.17	10.3	2	4	2
B0Y4Z7	"GNAT family acetyltransferase, putative OS=Neosartorya fumigata (strain CEA10 / CBS 144.89 / FGSC A1163) OX=451804 GN=AFUB_070860 PE=4 SV=1"	1.881	Up	AFUB_070860	20.147	29.9	4	6	4
B0YDR9	Pc21g20520 protein OS=Penicillium rubens (strain ATCC 28089 / DSM 1075 / NRRL 1951 / Wisconsin 54-1255) OX=500485 GN=Pc21g20520 PE=4 SV=1	1.881	Up	AFUB_096560	37.763	12.3	4	5	4
B0YC91	"DNA repair protein Rad7, protein OS=Neosartorya fumigata (strain CEA10 / CBS 144.89 / FGSC A1163) OX=451804 GN=AFUB_089360 PE=4 SV=1"	1.882	Up	AFUB_089360	72.915	4.2	3	4	3
B0XS41	"Actin cytoskeleton protein (VIP1), putative OS=Neosartorya fumigata (strain CEA10 / CBS 144.89 / FGSC A1163) OX=451804 GN=AFUB_025850 PE=4 SV=1"	1.883	Up	AFUB_025850	28.279	60.8	15	68	15
B0YBM5	---	1.889	Up	AFUB_087170	23.766	21.9	4	9	4
B0Y842	"Patched sphingolipid transporter (Ncr1), putative OS=Neosartorya fumigata (strain CEA10 / CBS 144.89 / FGSC A1163) OX=451804 GN=AFUB_076030 PE=4 SV=1"	1.892	Up	AFUB_076030	140.4	9.3	13	15	13
B0Y3D1	"Alcohol dehydrogenase, putative OS=Neosartorya fumigata (strain CEA10 / CBS 144.89 / FGSC A1163) OX=451804 GN=AFUB_053780 PE=3 SV=1"	1.893	Up	AFUB_053780	37.222	72.3	24	93	21
B0XY98	"Epoxide hydrolase, putative OS=Neosartorya fumigata (strain CEA10 / CBS 144.89 / FGSC A1163) OX=451804 GN=AFUB_040150 PE=4 SV=1"	1.905	Up	AFUB_040150	44.21	16.2	5	8	5
B0Y4W9	"WSC domain protein, putative OS=Neosartorya fumigata (strain CEA10 / CBS 144.89 / FGSC A1163) OX=451804 GN=AFUB_070580 PE=4 SV=1"	1.906	Up	AFUB_070580	30.852	13.3	3	3	3
B0XR27	"Membrane-tethered transcription factor (SPT23), putative OS=Neosartorya fumigata (strain CEA10 / CBS 144.89 / FGSC A1163) OX=451804 GN=AFUB_012020 PE=4 SV=1"	1.907	Up	AFUB_012020	153.06	1.3	2	2	2
B0YA90	Cytidine deaminase OS=Neosartorya fumigata (strain CEA10 / CBS 144.89 / FGSC A1163) OX=451804 GN=AFUB_083820 PE=3 SV=1	1.916	Up	AFUB_083820	16.054	62.9	6	25	6
B0Y203	"GPI anchored protein, putative OS=Neosartorya fumigata (strain CEA10 / CBS 144.89 / FGSC A1163) OX=451804 GN=AFUB_050450 PE=4 SV=1"	1.917	Up	AFUB_050450	21.535	13.2	2	6	2
B0Y3Y1	"HAD superfamily hydrolase, putative OS=Neosartorya fumigata (strain CEA10 / CBS 144.89 / FGSC A1163) OX=451804 GN=AFUB_055820 PE=4 SV=1"	1.92	Up	AFUB_055820	27.36	49.2	12	31	12
B0XT78	Dihydrodipicolinate synthetase family protein OS=Neosartorya fumigata (strain CEA10 / CBS 144.89 / FGSC A1163) OX=451804 GN=AFUB_018310 PE=4 SV=1	1.922	Up	AFUB_018310	34.707	2.4	1	1	1
B0YDY5	"Aminotransferase, putative OS=Neosartorya fumigata (strain CEA10 / CBS 144.89 / FGSC A1163) OX=451804 GN=AFUB_097230 PE=4 SV=1"	1.922	Up	AFUB_097230	38.221	25.5	8	11	8
B0Y530	Cadherin-89D OS=Talaromyces islandicus OX=28573 GN=PISL3812_05056 PE=4 SV=1	1.927	Up	AFUB_071200	22.71	13.3	2	4	2
B0Y9L1	Lactobacillus up-regulated protein OS=Aspergillus lentulus OX=293939 GN=ALT_9178 PE=4 SV=1	1.937	Up	AFUB_081420	30.104	14.7	3	6	3
B0Y2F9	"Nicotinamide nucleotide transhydrogenase, putative OS=Neosartorya fumigata (strain CEA10 / CBS 144.89 / FGSC A1163) OX=451804 GN=AFUB_051310 PE=4 SV=1"	1.943	Up	AFUB_051310	113.57	8.7	8	10	8
B0Y4J7	Cell differentiation family Rcd1-like protein OS=Aspergillus parasiticus (strain ATCC 56775 / NRRL 5862 / SRRC 143 / SU-1)OX=1403190 GN=P875_00095473 PE=4 SV=1	1.946	Up	AFUB_069330	31.984	3.5	1	3	1
B0YB61	Acyl-coenzyme A oxidase OS=Neosartorya fumigata (strain CEA10 / CBS 144.89 / FGSC A1163) OX=451804 GN=AFUB_091680 PE=3 SV=1	1.946	Up	AFUB_091680	77.863	26.9	18	28	18
B0YDA3	N-methyltransferase fmpB OS=Neosartorya fumigata (strain ATCC MYA-4609 / Af293 / CBS 101355 / FGSC A1100) OX=330879 GN=fmpB PE=2 SV=1	1.951	Up	AFUB_094840	40.88	4.4	2	2	2
B0XSK4	"Signal transduction protein BroA, putative OS=Neosartorya fumigata (strain CEA10 / CBS 144.89 / FGSC A1163) OX=451804 GN=AFUB_027510 PE=4 SV=1"	1.954	Up	AFUB_027510	108.27	10.6	9	17	9
B0Y0G2	Non-structural maintenance of chromosomes element 4 OS=Talaromyces islandicus OX=28573 GN=PISL3812_04652 PE=3 SV=1	1.963	Up	AFUB_046080	30.539	5.9	1	1	1
B0Y7B6	"ABC transporter (Adp1), putative OS=Neosartorya fumigata (strain CEA10 / CBS 144.89 / FGSC A1163) OX=451804 GN=AFUB_073240 PE=4 SV=1"	1.967	Up	AFUB_073240	119.93	12.4	12	27	12
B0Y434	"Woronin body protein HexA, putative OS=Neosartorya fumigata (strain CEA10 / CBS 144.89 / FGSC A1163) OX=451804 GN=AFUB_056360 PE=4 SV=1"	1.978	Up	AFUB_056360	61.406	59.2	33	182	33
B0XQA9	"VPS9 domain protein, putative OS=Neosartorya fumigata (strain CEA10 / CBS 144.89 / FGSC A1163) OX=451804 GN=AFUB_009310 PE=4 SV=1"	1.979	Up	AFUB_009310	146.71	8.9	11	16	11
B0XU21	Cutinase OS=Neosartorya fumigata (strain CEA10 / CBS 144.89 / FGSC A1163) OX=451804 GN=AFUB_030040 PE=3 SV=1	1.986	Up	AFUB_030040	35.677	11.2	3	7	3
B0YDT5	"Pyruvate decarboxylase, putative OS=Neosartorya fumigata (strain CEA10 / CBS 144.89 / FGSC A1163) OX=451804 GN=AFUB_096720 PE=3 SV=1"	1.987	Up	AFUB_096720	64.122	10.4	5	7	5
B0Y7R4	Proline dehydrogenase OS=Neosartorya fumigata (strain CEA10 / CBS 144.89 / FGSC A1163) OX=451804 GN=AFUB_074720 PE=3 SV=1	1.991	Up	AFUB_074720	53.132	6.9	3	4	3
B0Y0Q4	"1,4-alpha-glucan branching enzyme OS=Neosartorya fumigata (strain CEA10 / CBS 144.89 / FGSC A1163) OX=451804 GN=AFUB_058160 PE=4 SV=1"	1.993	Up	AFUB_058160	85.71	16.2	12	17	12
B0XZA7	Inositol-1-monophosphatase OS=Neosartorya fumigata (strain CEA10 / CBS 144.89 / FGSC A1163) OX=451804 GN=AFUB_043730 PE=3 SV=1	1.997	Up	AFUB_043730	31.803	9.6	3	5	3
B0YAQ9	"Thioredoxin, putative OS=Neosartorya fumigata (strain CEA10 / CBS 144.89 / FGSC A1163) OX=451804 GN=AFUB_085510 PE=4 SV=1"	2.003	Up	AFUB_085510	12.857	36.2	4	14	4
B0XP50	"Alpha/beta hydrolase, putative OS=Neosartorya fumigata (strain ATCC MYA-4609 / Af293 / CBS 101355 / FGSC A1100) OX=330879 GN=AFUA_1G05590 PE=4 SV=1"	2.004	Up	AFUB_005930	52.389	24.9	9	20	9
B0Y0C3	"Pyoverdine/dityrosine biosynthesis family protein, putative OS=Neosartorya fumigata (strain CEA10 / CBS 144.89 / FGSC A1163) OX=451804 GN=AFUB_035500 PE=4 SV=1"	2.004	Up	AFUB_035500	55.677	5.4	2	2	2
B0Y525	Kinase-like protein OS=Aspergillus novofumigatus IBT 16806 OX=1392255 GN=P174DRAFT_420307 PE=4 SV=1	2.008	Up	AFUB_071150	32.081	13.1	3	5	3
B0Y4E5	"Unplaced genomic scaffold scaffold_60, whole genome shotgun sequence OS=Hydnomerulius pinastri MD-312 OX=994086 GN=HYDPIDRAFT_33424 PE=4 SV=1"	2.011	Up	AFUB_057530	30.586	7.8	2	3	2
B0Y0G3	YjgH family protein OS=Neosartorya fumigata (strain ATCC MYA-4609 / Af293 / CBS 101355 / FGSC A1100) OX=330879 GN=AFUA_3G02253 PE=4 SV=1	2.017	Up	AFUB_046090	15.947	56.3	7	30	7
B0YDG3	"Metalloreductase, putative OS=Neosartorya fumigata (strain CEA10 / CBS 144.89 / FGSC A1163) OX=451804 GN=AFUB_095480 PE=4 SV=1"	2.017	Up	AFUB_095480	78.452	2.7	2	2	2
B0Y3M4	"Nucleoside-diphosphate-sugar epimerase, putative OS=Neosartorya fumigata (strain CEA10 / CBS 144.89 / FGSC A1163) OX=451804 GN=AFUB_054730 PE=4 SV=1"	2.019	Up	AFUB_054730	37.343	10.9	4	6	4
B0Y8Q4	Peptidylprolyl isomerase OS=Neosartorya fumigata (strain CEA10 / CBS 144.89 / FGSC A1163) OX=451804 GN=AFUB_078170 PE=4 SV=1	2.023	Up	AFUB_078170	12.13	61.6	7	56	7
B0Y3C7	Sexual development transcription factor SteA OS=Neosartorya fumigata (strain CEA10 / CBS 144.89 / FGSC A1163) OX=451804 GN=AFUB_053740 PE=4 SV=1	2.024	Up	AFUB_053740	76.668	2.9	2	2	2
B0Y7N9	Glycosidase OS=Neosartorya fumigata (strain CEA10 / CBS 144.89 / FGSC A1163) OX=451804 GN=AFUB_074470 PE=3 SV=1	2.035	Up	AFUB_074470	45.674	20.4	7	19	7
B0Y317	"SIR2 family histone deacetylase, putative OS=Neosartorya fumigata (strain CEA10 / CBS 144.89 / FGSC A1163) OX=451804 GN=AFUB_052620 PE=4 SV=1"	2.038	Up	AFUB_052620	41.534	5	2	3	2
B0Y1F3	"2-amino-3-carboxymuconate-6-semialdehyde decarboxylase, putative OS=Neosartorya fumigata (strain CEA10 / CBS 144.89 / FGSC A1163) OX=451804 GN=AFUB_060130 PE=4 SV=1"	2.039	Up	AFUB_060130	47.076	19.2	7	13	7
B0XZQ0	ABC multidrug transporter SitT OS=Neosartorya fumigata (strain CEA10 / CBS 144.89 / FGSC A1163) OX=451804 GN=AFUB_044820 PE=4 SV=1	2.041	Up	AFUB_044820	141.63	1.4	2	2	1
B0XT79	"Beta-fructofuranosidase, putative OS=Neosartorya fumigata (strain CEA10 / CBS 144.89 / FGSC A1163) OX=451804 GN=AFUB_018320 PE=4 SV=1"	2.042	Up	AFUB_018320	57.204	26.8	14	35	14
B0Y5M6	"Coenzyme A synthetase, putative OS=Neosartorya fumigata (strain CEA10 / CBS 144.89 / FGSC A1163) OX=451804 GN=AFUB_063920 PE=4 SV=1"	2.05	Up	AFUB_063920	57.865	14.4	7	9	7
B0XNU6	"Molybdenum cofactor biosynthesis protein (MoaC), putative OS=Neosartorya fumigata (strain CEA10 / CBS 144.89 / FGSC A1163) OX=451804 GN=AFUB_015710 PE=4 SV=1"	2.051	Up	AFUB_015710	28.07	6.8	2	2	2
B0XWV6	"Acyl-CoA:6-aminopenicillanic-acid-acyltransferase, putative OS=Neosartorya fumigata (strain CEA10 / CBS 144.89 / FGSC A1163) OX=451804 GN=AFUB_036560 PE=4 SV=1"	2.052	Up	AFUB_036560	34.927	28.4	7	14	7
B0YEI5	D-serine dehydratase OS=Aspergillus fumigatus Z5 OX=1437362 GN=Y699_03519 PE=4 SV=1	2.056	Up	AFUB_099300	43.249	14	6	9	6
B0Y1D9	Oxo-4-hydroxy-4-carboxy-5-ureidoimidazoline decarboxylase OS=Aspergillus welwitschiae OX=1341132 GN=BDQ94DRAFT_144225 PE=4 SV=1	2.059	Up	AFUB_059940	21.006	17.6	4	9	4
B0XPP8	Leucine Rich Repeat domain protein OS=Neosartorya fumigata (strain CEA10 / CBS 144.89 / FGSC A1163) OX=451804 GN=AFUB_007140 PE=4 SV=1	2.062	Up	AFUB_007140	100.78	1.6	1	3	1
B0Y7R3	Multifunctional fusion protein OS=Neosartorya fumigata (strain CEA10 / CBS 144.89 / FGSC A1163) OX=451804 GN=AFUB_074710 PE=3 SV=1	2.064	Up	AFUB_074710	62.921	25.8	14	30	14
B0XU65	Enoyl-CoA hydratase/isomerase family protein OS=Neosartorya fumigata (strain CEA10 / CBS 144.89 / FGSC A1163) OX=451804 GN=AFUB_030490 PE=4 SV=1	2.067	Up	AFUB_030490	32.557	8.7	3	3	3
B0XUB7	Alkaline phosphatase OS=Neosartorya fumigata (strain CEA10 / CBS 144.89 / FGSC A1163) OX=451804 GN=AFUB_020170 PE=3 SV=1	2.067	Up	AFUB_020170	66.296	28.8	17	56	17
B0Y3B6	ABC multidrug transporter Mdr1 OS=Neosartorya fumigata (strain CEA10 / CBS 144.89 / FGSC A1163) OX=451804 GN=AFUB_053630 PE=4 SV=1	2.074	Up	AFUB_053630	147.72	8.9	11	17	10
B0XU42	"Putative transporter C11D3,18C OS=Talaromyces islandicus OX=28573 GN=PISL3812_00386 PE=4 SV=1"	2.077	Up	AFUB_030250	27.644	27.8	7	11	7
B0Y1N9	ThiJ/PfpI family protein OS=Neosartorya fumigata (strain CEA10 / CBS 144.89 / FGSC A1163) OX=451804 GN=AFUB_049970 PE=4 SV=1	2.082	Up	AFUB_049970	25.048	18.2	3	3	3
B0YD61	Catalase OS=Neosartorya fumigata (strain CEA10 / CBS 144.89 / FGSC A1163) OX=451804 GN=AFUB_094400 PE=3 SV=1	2.083	Up	AFUB_094400	84.632	6	4	4	4
B0YDY3	Carboxypeptidase OS=Neosartorya fumigata (strain CEA10 / CBS 144.89 / FGSC A1163) OX=451804 GN=AFUB_097210 PE=3 SV=1	2.087	Up	AFUB_097210	57.07	3.7	2	4	2
B0Y289	"Oxidoreductase, short chain dehydrogenase/reductase family OS=Neosartorya fumigata (strain CEA10 / CBS 144.89 / FGSC A1163) OX=451804 GN=AFUB_061680 PE=4 SV=1"	2.09	Up	AFUB_061680	25.971	16.5	3	4	3
B0Y117	"Aspergillus niger contig An18c0080, genomic contig OS=Aspergillus niger (strain CBS 513.88 / FGSC A1513) OX=425011 GN=An18g03020 PE=4 SV=1"	2.092	Up	AFUB_059280	65.961	3.6	2	2	2
B0XRU2	Ubiquitin carboxyl-terminal hydrolase 19 OS=Aspergillus vadensis CBS 113365 OX=1448311 GN=BO88DRAFT_248151 PE=4 SV=1	2.097	Up	AFUB_024840	59.314	3.3	2	2	2
B0YCV9	Formate dehydrogenase OS=Neosartorya fumigata (strain CEA10 / CBS 144.89 / FGSC A1163) OX=451804 GN=AFUB_093370 PE=3 SV=1	2.097	Up	AFUB_093370	45.78	45.2	18	90	18
B0XWL7	"Heterokaryon incompatibility protein 6, OR allele OS=Talaromyces marneffei PM1 OX=1077442 GN=GQ26_0450140 PE=4 SV=1"	2.099	Up	AFUB_046550	91.159	1.3	1	1	1
B0YD55	Phospholipid-transporting ATPase OS=Neosartorya fumigata (strain CEA10 / CBS 144.89 / FGSC A1163) OX=451804 GN=AFUB_094330 PE=3 SV=1	2.101	Up	AFUB_094330	141.04	1.6	2	2	2
B0Y033	Amidohydrolase family protein OS=Neosartorya fumigata (strain CEA10 / CBS 144.89 / FGSC A1163) OX=451804 GN=AFUB_045470 PE=4 SV=1	2.102	Up	AFUB_045470	55.42	1.4	1	1	1
B0Y7V8	Flavin-nucleotide-binding protein OS=Aspergillus nomius NRRL 13137 OX=1509407 GN=ANOM_005145 PE=4 SV=1	2.106	Up	AFUB_075180	29.315	8.6	2	2	2
B0XZN3	67 kDa myosin-cross-reactive antigen family protein OS=Neosartorya fumigata (strain CEA10 / CBS 144.89 / FGSC A1163) OX=451804 GN=AFUB_044650 PE=4 SV=1	2.113	Up	AFUB_044650	60.165	6.9	4	6	4
B0Y3Q6	Beta-lactamase family protein OS=Neosartorya fumigata (strain CEA10 / CBS 144.89 / FGSC A1163) OX=451804 GN=AFUB_055050 PE=4 SV=1	2.114	Up	AFUB_055050	39.242	6.1	2	4	2
B0XM47	"Oxidoreductase, short chain dehydrogenase/reductase family OS=Neosartorya fumigata (strain CEA10 / CBS 144.89 / FGSC A1163) OX=451804 GN=AFUB_000900 PE=4 SV=1"	2.117	Up	AFUB_000900	28.045	20.9	5	7	5
B0XMA8	Flavin-binding monooxygenase-like protein OS=Neosartorya fumigata (strain ATCC MYA-4609 / Af293 / CBS 101355 / FGSC A1100)OX=330879 GN=AFUA_6G14280 PE=4 SV=1	2.121	Up	AFUB_000470	57.434	11	6	10	6
B0XU26	"Oxidoreductase, FAD-binding, putative OS=Neosartorya fumigata (strain CEA10 / CBS 144.89 / FGSC A1163) OX=451804 GN=AFUB_030090 PE=4 SV=1"	2.121	Up	AFUB_030090	52.499	4.7	2	2	2
B0YC89	C2 domain protein OS=Neosartorya fumigata (strain CEA10 / CBS 144.89 / FGSC A1163) OX=451804 GN=AFUB_089340 PE=4 SV=1	2.123	Up	AFUB_089340	61.819	10.6	6	8	6
B0XWY3	Phosphatidyl synthase OS=Neosartorya fumigata (strain CEA10 / CBS 144.89 / FGSC A1163) OX=451804 GN=AFUB_036830 PE=4 SV=1	2.125	Up	AFUB_036830	49.389	20.7	9	12	9
B0YCE7	"Alcohol dehydrogenase, putative OS=Neosartorya fumigata (strain CEA10 / CBS 144.89 / FGSC A1163) OX=451804 GN=AFUB_089920 PE=3 SV=1"	2.141	Up	AFUB_089920	38.063	4.1	1	1	1
B0XRC1	"DUF6 domain protein, putative OS=Neosartorya fumigata (strain CEA10 / CBS 144.89 / FGSC A1163) OX=451804 GN=AFUB_012830 PE=4 SV=1"	2.152	Up	AFUB_012830	49.719	2.7	1	1	1
B0XYK6	"Extracellular serine-rich protein, putative OS=Neosartorya fumigata (strain CEA10 / CBS 144.89 / FGSC A1163) OX=451804 GN=AFUB_041240 PE=4 SV=1"	2.155	Up	AFUB_041240	83.763	18.1	11	65	11
B0XLZ6	"Autophagy regulatory protein Atg2, putative OS=Neosartorya fumigata (strain CEA10 / CBS 144.89 / FGSC A1163) OX=451804 GN=AFUB_001560 PE=4 SV=1"	2.158	Up	AFUB_001560	235.46	2.9	5	5	5
B0Y4B8	"Small monomeric GTPase (Gtr1), putative OS=Neosartorya fumigata (strain CEA10 / CBS 144.89 / FGSC A1163) OX=451804 GN=AFUB_057200 PE=4 SV=1"	2.163	Up	AFUB_057200	37.704	6.5	2	4	2
B0Y501	---	2.167	Up	AFUB_070900	23.38	23.4	3	14	3
B0YB91	"NADH-dependent flavin oxidoreductase, putative OS=Neosartorya fumigata (strain CEA10 / CBS 144.89 / FGSC A1163) OX=451804 GN=AFUB_091980 PE=4 SV=1"	2.171	Up	AFUB_091980	45.689	18	6	9	6
B0Y6X6	"Aminotransferase, classes I and II, putative OS=Neosartorya fumigata (strain CEA10 / CBS 144.89 / FGSC A1163) OX=451804 GN=AFUB_068480 PE=4 SV=1"	2.173	Up	AFUB_068480	57.115	11.7	6	12	6
B0Y4J5	"Aspergillus niger contig An01c0270, genomic contig OS=Aspergillus niger (strain CBS 513.88 / FGSC A1513) OX=425011 GN=An01g07660 PE=4 SV=1"	2.175	Up	AFUB_069310	61.028	16.8	10	23	10
B0YEP2	Cell wall serine-threonine-rich galactomannoprotein Mp1 OS=Neosartorya fumigata (strain CEA10 / CBS 144.89 / FGSC A1163) OX=451804 GN=AFUB_099880 PE=4 SV=1	2.179	Up	AFUB_099880	27.361	20.4	4	6	4
B0XP43	Mandelate racemase/muconate lactonizing enzyme family protein OS=Neosartorya fumigata (strain CEA10 / CBS 144.89 / FGSC A1163) OX=451804 GN=AFUB_005860 PE=4 SV=1	2.196	Up	AFUB_005860	42.55	7.3	2	3	2
B0XT32	Probable pectate lyase A OS=Neosartorya fumigata (strain CEA10 / CBS 144.89 / FGSC A1163) OX=451804 GN=plyA PE=3 SV=1	2.198	Up	plyA	33.822	8.1	2	3	2
B0XMN1	RNA binding protein OS=Neosartorya fumigata (strain CEA10 / CBS 144.89 / FGSC A1163) OX=451804 GN=AFUB_003330 PE=4 SV=1	2.203	Up	AFUB_003330	46.687	3.1	1	1	1
B0Y2B3	Putative non-heme bromoperoxidase BpoC OS=Aspergillus udagawae OX=91492 GN=AUD_3565 PE=4 SV=1	2.207	Up	AFUB_050850	30.477	40.4	9	23	9
B0Y0D5	"MSF multidrug transporter, putative OS=Neosartorya fumigata (strain CEA10 / CBS 144.89 / FGSC A1163) OX=451804 GN=AFUB_045800 PE=4 SV=1"	2.208	Up	AFUB_045800	62.505	4.5	3	4	3
B0YE58	"FMN dependent dehydrogenase, putative OS=Neosartorya fumigata (strain CEA10 / CBS 144.89 / FGSC A1163) OX=451804 GN=AFUB_097930 PE=3 SV=1"	2.208	Up	AFUB_097930	44.816	2.2	1	3	1
B0Y4C5	"Flavin containing polyamine oxidase, putative OS=Neosartorya fumigata (strain CEA10 / CBS 144.89 / FGSC A1163) OX=451804 GN=AFUB_057270 PE=4 SV=1"	2.213	Up	AFUB_057270	61.568	7.4	4	4	4
B0XN93	"Glutamate carboxypeptidase, putative OS=Neosartorya fumigata (strain CEA10 / CBS 144.89 / FGSC A1163) OX=451804 GN=AFUB_004150 PE=4 SV=1"	2.229	Up	AFUB_004150	86.149	16.4	10	31	10
B0XML8	"NADH-quinone oxidoreductase, putative OS=Neosartorya fumigata (strain CEA10 / CBS 144.89 / FGSC A1163) OX=451804 GN=AFUB_003200 PE=4 SV=1"	2.231	Up	AFUB_003200	21.824	21.7	4	5	4
B0YDX1	IgE-binding protein OS=Neosartorya fumigata (strain CEA10 / CBS 144.89 / FGSC A1163) OX=451804 GN=AFUB_097090 PE=4 SV=1	2.231	Up	AFUB_097090	20.488	9	1	5	1
B0XR78	"Alpha-1,4 glucan phosphorylase OS=Neosartorya fumigata (strain CEA10 / CBS 144.89 / FGSC A1163) OX=451804 GN=AFUB_012400 PE=3 SV=1"	2.234	Up	AFUB_012400	100.31	26.5	21	42	21
B0XMB3	"5-oxo-L-prolinase, putative OS=Neosartorya fumigata (strain CEA10 / CBS 144.89 / FGSC A1163) OX=451804 GN=AFUB_000420 PE=4 SV=1"	2.235	Up	AFUB_000420	138.63	40.4	44	110	44
B0YBV9	"Opsin, putative OS=Neosartorya fumigata (strain CEA10 / CBS 144.89 / FGSC A1163) OX=451804 GN=AFUB_088000 PE=4 SV=1"	2.235	Up	AFUB_088000	33.178	6.9	2	9	2
B0Y5B7	"Short chain dehydrogenase, putative OS=Neosartorya fumigata (strain CEA10 / CBS 144.89 / FGSC A1163) OX=451804 GN=AFUB_072060 PE=3 SV=1"	2.238	Up	AFUB_072060	27.46	13.2	3	7	3
B0YEL1	"Tripeptidyl-peptidase (TppA), putative OS=Neosartorya fumigata (strain CEA10 / CBS 144.89 / FGSC A1163) OX=451804 GN=AFUB_099560 PE=4 SV=1"	2.247	Up	AFUB_099560	65.838	17.6	9	17	9
B0XSU6	"Glutathione S-transferase, putative OS=Neosartorya fumigata (strain CEA10 / CBS 144.89 / FGSC A1163) OX=451804 GN=AFUB_017650 PE=3 SV=1"	2.25	Up	AFUB_017650	26.396	13.9	3	5	3
B0YA75	Putative endoplasmic reticulum membrane protein OS=Penicillium chrysogenum OX=5076 GN=EN45_015380 PE=4 SV=1	2.256	Up	AFUB_083670	45.097	22.9	9	21	9
B0XYG2	Aspartyl aminopeptidase OS=Neosartorya fumigata (strain CEA10 / CBS 144.89 / FGSC A1163) OX=451804 GN=AFUB_040810 PE=3 SV=1	2.259	Up	AFUB_040810	54.886	43.8	22	79	22
B0Y304	Aspartyl aminopeptidase OS=Neosartorya fumigata (strain CEA10 / CBS 144.89 / FGSC A1163) OX=451804 GN=AFUB_052490 PE=3 SV=1	2.26	Up	AFUB_052490	56.024	29.8	12	34	12
B0Y610	Succinate-semialdehyde dehydrogenase OS=Neosartorya fumigata (strain CEA10 / CBS 144.89 / FGSC A1163) OX=451804 GN=AFUB_065270 PE=3 SV=1	2.26	Up	AFUB_065270	57.657	35.2	16	48	16
B0Y6C3	Acetyltransferase (GNAT) family protein OS=Aspergillus niger OX=5061 GN=ATCC64974_85240 PE=4 SV=1	2.271	Up	AFUB_066430	24.989	8.4	2	3	2
B0Y913	GrpB domain protein OS=Neosartorya fumigata (strain CEA10 / CBS 144.89 / FGSC A1163) OX=451804 GN=AFUB_079270 PE=4 SV=1	2.271	Up	AFUB_079270	21.763	22.2	5	14	5
B0XT86	"EF-hand calcium-binding domain protein, putative OS=Neosartorya fumigata (strain CEA10 / CBS 144.89 / FGSC A1163) OX=451804 GN=AFUB_018390 PE=4 SV=1"	2.273	Up	AFUB_018390	28.075	10.4	3	7	3
B0Y8C7	Silencing boundary-establishment protein FUB1-like protein OS=Aspergillus lentulus OX=293939 GN=ALT_0391 PE=4 SV=1	2.279	Up	AFUB_076880	27.651	54.6	10	16	10
B0YB09	Phospholipase OS=Neosartorya fumigata (strain CEA10 / CBS 144.89 / FGSC A1163) OX=451804 GN=AFUB_091160 PE=3 SV=1	2.291	Up	AFUB_091160	101.02	14.1	11	18	11
B0YF14	"Nucleoside-diphosphate-sugar epimerases, putative OS=Neosartorya fumigata (strain CEA10 / CBS 144.89 / FGSC A1163) OX=451804 GN=AFUB_101220 PE=4 SV=1"	2.309	Up	AFUB_101220	28.013	17.8	4	5	4
B0XRJ4	Cyanovirin-N OS=Aspergillus novofumigatus IBT 16806 OX=1392255 GN=P174DRAFT_445654 PE=4 SV=1	2.32	Up	AFUB_002680	11.775	38.7	3	37	3
B0Y3I4	"Protein kinase (Gcn2), putative OS=Neosartorya fumigata (strain CEA10 / CBS 144.89 / FGSC A1163) OX=451804 GN=AFUB_054310 PE=4 SV=1"	2.321	Up	AFUB_054310	179.75	2.5	4	7	4
B0XN72	"Aspergillus niger contig An01c0400, genomic contig OS=Aspergillus niger (strain CBS 513.88 / FGSC A1513) OX=425011 GN=An01g13370 PE=4 SV=1"	2.329	Up	AFUB_014810	44.05	24.9	8	20	8
B0YEN0	WW domain protein OS=Neosartorya fumigata (strain CEA10 / CBS 144.89 / FGSC A1163) OX=451804 GN=AFUB_099750 PE=4 SV=1	2.332	Up	AFUB_099750	29.432	13.2	3	12	3
B0XXU7	"3-oxoacyl-(Acyl-carrier-protein) reductase, putative OS=Neosartorya fumigata (strain CEA10 / CBS 144.89 / FGSC A1163) OX=451804 GN=AFUB_038620 PE=3 SV=1"	2.334	Up	AFUB_038620	33.425	24.9	7	11	7
B0Y0X7	Thioredoxin OS=Neosartorya fumigata (strain CEA10 / CBS 144.89 / FGSC A1163) OX=451804 GN=AFUB_058890 PE=3 SV=1	2.337	Up	AFUB_058890	11.976	61.8	7	52	7
B0XR18	"Oxidoreductase CipA-like, putative OS=Neosartorya fumigata (strain CEA10 / CBS 144.89 / FGSC A1163) OX=451804 GN=AFUB_011930 PE=4 SV=1"	2.341	Up	AFUB_011930	32.177	21.5	5	6	5
B0YBM1	Integral membrane protein OS=Neosartorya fumigata (strain CEA10 / CBS 144.89 / FGSC A1163) OX=451804 GN=AFUB_087130 PE=4 SV=1	2.344	Up	AFUB_087130	47.857	6.9	3	7	3
B0XV00	Thioesterase family protein OS=Neosartorya fumigata (strain CEA10 / CBS 144.89 / FGSC A1163) OX=451804 GN=AFUB_032020 PE=4 SV=1	2.352	Up	AFUB_032020	18.245	8.5	2	3	2
B0XYN1	ABC1 domain protein OS=Neosartorya fumigata (strain CEA10 / CBS 144.89 / FGSC A1163) OX=451804 GN=AFUB_041490 PE=4 SV=1	2.355	Up	AFUB_041490	76.601	20.4	13	28	13
B0Y6K9	"Transcription factor RfeF, putative OS=Neosartorya fumigata (strain CEA10 / CBS 144.89 / FGSC A1163) OX=451804 GN=AFUB_067320 PE=4 SV=1"	2.372	Up	AFUB_067320	71.707	25.9	16	129	16
B0XX37	"Oxidoreductase, 2OG-Fe(II) oxygenase family, putative OS=Neosartorya fumigata (strain CEA10 / CBS 144.89 / FGSC A1163) OX=451804 GN=AFUB_047610 PE=4 SV=1"	2.373	Up	AFUB_047610	39.301	2.1	1	1	1
B0YCC1	DUF636 domain protein OS=Neosartorya fumigata (strain CEA10 / CBS 144.89 / FGSC A1163) OX=451804 GN=AFUB_089660 PE=4 SV=1	2.376	Up	AFUB_089660	40.28	5.9	2	2	2
B0YEE3	Demethylsterigmatocystin 6-O-methyltransferase OS=Aspergillus lentulus OX=293939 GN=ALT_3312 PE=4 SV=1	2.376	Up	AFUB_098880	67.798	6.4	4	6	4
B0XW71	"Haloacid dehalogenase, type II OS=Neosartorya fumigata (strain CEA10 / CBS 144.89 / FGSC A1163) OX=451804 GN=AFUB_023790 PE=4 SV=1"	2.382	Up	AFUB_023790	29.928	12.1	3	3	3
B0XYS4	Extracellular developmental signal biosynthesis protein FluG OS=Neosartorya fumigata (strain CEA10 / CBS 144.89 / FGSC A1163) OX=451804 GN=AFUB_041910 PE=3 SV=1	2.387	Up	AFUB_041910	96.526	1	1	3	1
B0YDA2	Carnosine synthase OS=Aspergillus fumigatus Z5 OX=1437362 GN=Y699_07355 PE=4 SV=1	2.389	Up	AFUB_094830	73.483	33.9	19	63	19
B0XMV0	"Beta-glucosidase, putative OS=Neosartorya fumigata (strain CEA10 / CBS 144.89 / FGSC A1163) OX=451804 GN=AFUB_014260 PE=3 SV=1"	2.394	Up	AFUB_014260	54.496	15.3	7	10	7
B0XXK9	Aspartic endopeptidase Pep2 OS=Neosartorya fumigata (strain CEA10 / CBS 144.89 / FGSC A1163) OX=451804 GN=AFUB_037770 PE=3 SV=1	2.394	Up	AFUB_037770	43.354	32.2	14	73	14
B0YAK0	Catalase-peroxidase OS=Neosartorya fumigata (strain CEA10 / CBS 144.89 / FGSC A1163) OX=451804 GN=katG PE=3 SV=1	2.4	Up	katG	83.761	36.4	25	78	25
B0XX82	"PHD transcription factor, putative OS=Neosartorya fumigata (strain CEA10 / CBS 144.89 / FGSC A1163) OX=451804 GN=AFUB_037150 PE=4 SV=1"	2.406	Up	AFUB_037150	95.366	0.9	1	1	1
B0YBL6	"ABC multidrug transporter, putative OS=Neosartorya fumigata (strain CEA10 / CBS 144.89 / FGSC A1163) OX=451804 GN=AFUB_087060 PE=4 SV=1"	2.416	Up	AFUB_087060	141.28	11.3	13	19	12
B0XWJ9	"Zn-dependent hydrolase/oxidoreductase family protein, putative OS=Neosartorya fumigata (strain CEA10 / CBS 144.89 / FGSC A1163) OX=451804 GN=AFUB_036180 PE=4 SV=1"	2.421	Up	AFUB_036180	46.099	25.3	9	16	9
B0XQE1	Pc16g04980 protein OS=Penicillium rubens (strain ATCC 28089 / DSM 1075 / NRRL 1951 / Wisconsin 54-1255) OX=500485 GN=Pc16g04980 PE=4 SV=1	2.423	Up	AFUB_009630	83.443	3.4	2	5	2
B0YDP7	G1/S-specific cyclin Pcl5 OS=Aspergillus arachidicola OX=656916 GN=AARAC_010445 PE=4 SV=1	2.437	Up	AFUB_096330	40.513	6.7	2	6	2
B0Y214	"Extracellular lipase, putative OS=Neosartorya fumigata (strain CEA10 / CBS 144.89 / FGSC A1163) OX=451804 GN=AFUB_050560 PE=4 SV=1"	2.447	Up	AFUB_050560	31.443	16.7	4	9	4
B0Y8G2	3-oxoacyl-(Acyl-carrier-protein) reductase OS=Neosartorya fumigata (strain CEA10 / CBS 144.89 / FGSC A1163) OX=451804 GN=AFUB_077230 PE=4 SV=1	2.447	Up	AFUB_077230	34.069	11.8	3	5	3
B0XY19	"Genomic scaffold, ProqFM164S03 OS=Penicillium roqueforti (strain FM164) OX=1365484 GN=PROQFM164_S03g000811 PE=4 SV=1"	2.452	Up	AFUB_039340	19.475	19.8	4	13	4
B0XUN9	---	2.464	Up	AFUB_020740	20.407	6.9	1	2	1
B0XXF8	"Probable glucan endo-1,3-beta-glucosidase eglC OS=Neosartorya fumigata (strain CEA10 / CBS 144.89 / FGSC A1163) OX=451804 GN=eglC PE=3 SV=1"	2.466	Up	eglC	44.943	27.1	11	121	11
B0Y193	Pc15g00220 protein OS=Penicillium rubens (strain ATCC 28089 / DSM 1075 / NRRL 1951 / Wisconsin 54-1255) OX=500485 GN=Pc15g00220 PE=4 SV=1	2.469	Up	AFUB_049120	38.248	25.6	8	14	8
B0XZN0	"Carboxylesterase, putative OS=Neosartorya fumigata (strain CEA10 / CBS 144.89 / FGSC A1163) OX=451804 GN=AFUB_044620 PE=4 SV=1"	2.47	Up	AFUB_044620	33.85	19.5	7	8	7
B0XV36	D-3-phosphoglycerate dehydrogenase OS=Neosartorya fumigata (strain CEA10 / CBS 144.89 / FGSC A1163) OX=451804 GN=AFUB_021520 PE=3 SV=1	2.48	Up	AFUB_021520	61.396	16.4	7	12	7
B0Y140	Ubiquitin carboxyl-terminal hydrolase OS=Neosartorya fumigata (strain CEA10 / CBS 144.89 / FGSC A1163) OX=451804 GN=AFUB_059520 PE=3 SV=1	2.48	Up	AFUB_059520	27.062	18	4	5	4
B0Y7U6	Putative dimeric alpha-beta barrel OS=Diplodia seriata OX=420778 GN=UCDDS831_g00868 PE=4 SV=1	2.482	Up	AFUB_075040	23.506	28.6	6	7	6
B0Y152	DNA ligase OS=Neosartorya fumigata (strain CEA10 / CBS 144.89 / FGSC A1163) OX=451804 GN=AFUB_059640 PE=3 SV=1	2.484	Up	AFUB_059640	111.85	4.4	4	5	4
B0XXV3	"Stress response protein (Ish1), putative OS=Neosartorya fumigata (strain CEA10 / CBS 144.89 / FGSC A1163) OX=451804 GN=AFUB_038680 PE=4 SV=1"	2.485	Up	AFUB_038680	59.227	39.6	22	46	22
B0XXC9	LEA domain protein OS=Neosartorya fumigata (strain CEA10 / CBS 144.89 / FGSC A1163) OX=451804 GN=AFUB_037620 PE=4 SV=1	2.5	Up	AFUB_037620	14.94	12.9	2	4	2
B0XWA2	Domain of unknwon function DUF3824 OS=Aspergillus parasiticus (strain ATCC 56775 / NRRL 5862 / SRRC 143 / SU-1) OX=1403190 GN=P875_00042261 PE=4 SV=1	2.508	Up	AFUB_024100	99.474	14	11	19	11
B0XN64	"Aspergillus niger contig An01c0420, genomic contig OS=Aspergillus niger (strain CBS 513.88 / FGSC A1513) OX=425011 GN=An01g13480 PE=4 SV=1"	2.519	Up	AFUB_014730	41.824	5.6	2	3	2
B0XRM4	"Centrin-binding protein Sfi1, putative OS=Neosartorya fumigata (strain ATCC MYA-4609 / Af293 / CBS 101355 / FGSC A1100) OX=330879 GN=AFUA_1G13700 PE=4 SV=1"	2.519	Up	AFUB_013190	123.64	1.1	1	1	1
B0XP01	"ABC multidrug transporter, putative OS=Neosartorya fumigata (strain CEA10 / CBS 144.89 / FGSC A1163) OX=451804 GN=AFUB_016270 PE=4 SV=1"	2.52	Up	AFUB_016270	177.02	0.6	1	1	1
B0YBX5	Molybdopterin synthase sulfur carrier subunit OS=Neosartorya fumigata (strain CEA10 / CBS 144.89 / FGSC A1163) OX=451804 GN=cnxG PE=3 SV=1	2.533	Up	cnxG	9.8369	23.1	2	8	2
B0XWI7	"Methyltransferase, putative OS=Neosartorya fumigata (strain CEA10 / CBS 144.89 / FGSC A1163) OX=451804 GN=AFUB_036060 PE=4 SV=1"	2.54	Up	AFUB_036060	39.502	31.9	10	15	10
B0Y6B4	Flavin-binding monooxygenase-like protein OS=Neosartorya fumigata (strain ATCC MYA-4609 / Af293 / CBS 101355 / FGSC A1100)OX=330879 GN=AFUA_4G09220 PE=4 SV=1	2.549	Up	AFUB_066340	69.75	35.8	22	43	22
B0XT58	"1-aminocyclopropane-1-carboxylate deaminase, putative OS=Neosartorya fumigata (strain CEA10 / CBS 144.89 / FGSC A1163) OX=451804 GN=AFUB_018110 PE=4 SV=1"	2.553	Up	AFUB_018110	37.859	5.1	2	3	2
B0XZJ8	Adenosine deaminase family protein OS=Neosartorya fumigata (strain CEA10 / CBS 144.89 / FGSC A1163) OX=451804 GN=AFUB_034120 PE=4 SV=1	2.557	Up	AFUB_034120	66.246	12.4	7	9	7
B0YAU2	"Transcription regulator (RTG2), putative OS=Neosartorya fumigata (strain CEA10 / CBS 144.89 / FGSC A1163) OX=451804 GN=AFUB_085840 PE=4 SV=1"	2.563	Up	AFUB_085840	66.672	2	1	3	1
B0XZX3	"Heat shock protein Hsp30/Hsp42, putative OS=Neosartorya fumigata (strain CEA10 / CBS 144.89 / FGSC A1163) OX=451804 GN=AFUB_034690 PE=3 SV=1"	2.569	Up	AFUB_034690	20.462	66.7	13	91	13
B0YAF4	"1,3-beta-glucanosyltransferase OS=Neosartorya fumigata (strain CEA10 / CBS 144.89 / FGSC A1163) OX=451804 GN=AFUB_084480 PE=3 SV=1"	2.57	Up	AFUB_084480	57.504	8	4	5	3
B0XNL0	Glycosidase OS=Neosartorya fumigata (strain CEA10 / CBS 144.89 / FGSC A1163) OX=451804 GN=AFUB_015530 PE=3 SV=1	2.573	Up	AFUB_015530	40.269	25.6	7	37	7
B0Y529	Chaperone protein HtpG OS=Talaromyces marneffei PM1 OX=1077442 GN=GQ26_0170020 PE=4 SV=1	2.576	Up	AFUB_071190	113	4.3	5	5	5
B0XZW0	Uncharacterized transporter C1002.16c OS=Aspergillus lentulus OX=293939 GN=ALT_1344 PE=4 SV=1	2.584	Up	AFUB_034560	14.579	36.4	3	4	3
B0XTK3	Str. FM013 OS=Penicillium camemberti FM 013 OX=1429867 GN=PCAMFM013_S004g000310 PE=4 SV=1	2.586	Up	AFUB_018880	23.295	10.7	2	3	2
B0XXG5	"Short chain dehydrogenase (AtsC), putative OS=Neosartorya fumigata (strain CEA10 / CBS 144.89 / FGSC A1163) OX=451804 GN=AFUB_048250 PE=4 SV=1"	2.591	Up	AFUB_048250	28.43	11.1	3	4	3
B0XP90	Long-chain-alcohol oxidase OS=Neosartorya fumigata (strain CEA10 / CBS 144.89 / FGSC A1163) OX=451804 GN=AFUB_016500 PE=3 SV=1	2.596	Up	AFUB_016500	82.434	15.7	11	16	11
B0XUM7	Carboxypeptidase OS=Neosartorya fumigata (strain CEA10 / CBS 144.89 / FGSC A1163) OX=451804 GN=AFUB_020580 PE=3 SV=1	2.598	Up	AFUB_020580	59.725	17.2	8	22	8
B0XNE8	Uncharacterized oxidoreductase C736.13 OS=Aspergillus udagawae OX=91492 GN=AUD_8731 PE=4 SV=1	2.605	Up	AFUB_004690	37.33	4.3	1	1	1
B0YEQ5	"Mitochondrial cytochrome b2, putative OS=Neosartorya fumigata (strain CEA10 / CBS 144.89 / FGSC A1163) OX=451804 GN=AFUB_100010 PE=3 SV=1"	2.609	Up	AFUB_100010	55.597	25.8	12	26	11
B0XRD4	Branched-chain amino acid aminotransferase OS=Neosartorya fumigata (strain CEA10 / CBS 144.89 / FGSC A1163) OX=451804 GN=AFUB_002080 PE=4 SV=1	2.611	Up	AFUB_002080	40.872	29	8	25	8
B0XZR4	"FAD binding monooxygenase, putative OS=Neosartorya fumigata (strain CEA10 / CBS 144.89 / FGSC A1163) OX=451804 GN=AFUB_044970 PE=4 SV=1"	2.615	Up	AFUB_044970	57.416	45.2	22	75	22
B0Y7X1	"Unplaced genomic scaffold SPHSTscaffold_547, whole genome shotgun sequence OS=Sphaerobolus stellatus SS14 OX=990650 GN=M422DRAFT_39525 PE=4 SV=1"	2.616	Up	AFUB_075310	13.304	51.7	6	13	6
B0XVE9	"Tyrosine decarboxylase, putative OS=Neosartorya fumigata (strain CEA10 / CBS 144.89 / FGSC A1163) OX=451804 GN=AFUB_022010 PE=3 SV=1"	2.617	Up	AFUB_022010	55.084	15	8	11	8
B0XT72	"1,3-beta-glucanosyltransferase gel1 OS=Neosartorya fumigata (strain CEA10 / CBS 144.89 / FGSC A1163) OX=451804 GN=gel1 PE=1 SV=1"	2.623	Up	gel1	48.121	39.8	18	104	18
B0XPE1	Probable beta-glucosidase A OS=Neosartorya fumigata (strain CEA10 / CBS 144.89 / FGSC A1163) OX=451804 GN=bglA PE=3 SV=1	2.63	Up	bglA	94.752	11.9	8	14	8
B0XZX0	"Histidine acid phosphatase, putative OS=Neosartorya fumigata (strain CEA10 / CBS 144.89 / FGSC A1163) OX=451804 GN=AFUB_034660 PE=3 SV=1"	2.662	Up	AFUB_034660	51.295	9.5	4	4	4
B0Y868	FAD dependent oxidoreductase superfamily OS=Neosartorya fumigata (strain CEA10 / CBS 144.89 / FGSC A1163) OX=451804 GN=AFUB_076290 PE=4 SV=1	2.679	Up	AFUB_076290	39.413	2.3	1	2	1
B0Y7B5	"Long-chain fatty acid transporter, putative OS=Neosartorya fumigata (strain CEA10 / CBS 144.89 / FGSC A1163) OX=451804 GN=AFUB_073230 PE=4 SV=1"	2.702	Up	AFUB_073230	76.976	8.7	5	7	5
B0YBB9	"AAA family ATPase, putative OS=Neosartorya fumigata (strain CEA10 / CBS 144.89 / FGSC A1163) OX=451804 GN=AFUB_092260 PE=4 SV=1"	2.704	Up	AFUB_092260	73.364	12.1	7	11	7
B0XYD1	"Altered inheritance of mitochondria protein 24, mitochondrial OS=Neosartorya fumigata (strain CEA10 / CBS 144.89 / FGSC A1163) OX=451804 GN=AFUB_040490 PE=3 SV=1"	2.711	Up	AFUB_040490	35.095	36.6	8	24	8
B0YB95	"Cell wall organization protein/glutathione transferase (Gto3), putative OS=Neosartorya fumigata (strain CEA10 / CBS 144.89 / FGSC A1163) OX=451804 GN=AFUB_092020 PE=4 SV=1"	2.713	Up	AFUB_092020	39.076	3.5	1	1	1
B0YED6	Leucine aminopeptidase 1 OS=Neosartorya fumigata (strain CEA10 / CBS 144.89 / FGSC A1163) OX=451804 GN=lap1 PE=3 SV=2	2.731	Up	lap1	43.127	26.8	9	33	9
B0YEH4	"Aspergillus niger contig An14c0040, genomic contig OS=Aspergillus niger (strain CBS 513.88 / FGSC A1513) OX=425011 GN=An14g01068 PE=4 SV=1"	2.733	Up	AFUB_099190	15.938	5.6	1	2	1
B0XY33	"Extracellular thaumatin domain protein, putative OS=Neosartorya fumigata (strain CEA10 / CBS 144.89 / FGSC A1163) OX=451804 GN=AFUB_039480 PE=4 SV=1"	2.751	Up	AFUB_039480	18.725	25.4	3	4	3
B0YAX6	O-methyltransferase af390-400 OS=Neosartorya fumigata (strain ATCC MYA-4609 / Af293 / CBS 101355 / FGSC A1100) OX=330879 GN=af390-400 PE=1 SV=1	2.763	Up	AFUB_086170	16.054	37.5	5	10	5
B0Y0P8	"Amidase, putative OS=Neosartorya fumigata (strain CEA10 / CBS 144.89 / FGSC A1163) OX=451804 GN=AFUB_058080 PE=4 SV=1"	2.764	Up	AFUB_058080	65.037	30.3	17	43	17
B0XZQ8	"Mitochondrial enoyl reductase, putative OS=Neosartorya fumigata (strain CEA10 / CBS 144.89 / FGSC A1163) OX=451804 GN=AFUB_044910 PE=4 SV=1"	2.767	Up	AFUB_044910	45.629	16.4	7	12	7
B0YEG3	"Ferric-chelate reductase, putative OS=Neosartorya fumigata (strain CEA10 / CBS 144.89 / FGSC A1163) OX=451804 GN=AFUB_099080 PE=4 SV=1"	2.782	Up	AFUB_099080	67.048	6.8	4	7	4
B0Y2T0	"HypA-like protein, putative OS=Neosartorya fumigata (strain CEA10 / CBS 144.89 / FGSC A1163) OX=451804 GN=AFUB_051860 PE=4 SV=1"	2.79	Up	AFUB_051860	58.429	9.7	5	7	5
B0Y586	Questin oxidase OS=Neosartorya fumigata (strain ATCC MYA-4609 / Af293 / CBS 101355 / FGSC A1100) OX=330879 GN=tpcI PE=2 SV=1	2.809	Up	AFUB_071750	49.467	2.5	1	1	1
B0XVA1	DUF1237 domain protein OS=Neosartorya fumigata (strain CEA10 / CBS 144.89 / FGSC A1163) OX=451804 GN=AFUB_032390 PE=4 SV=1	2.813	Up	AFUB_032390	58.891	7.3	4	4	4
B0XTY9	Regulator of rDNA transcription protein OS=Aspergillus fumigatus Z5 OX=1437362 GN=Y699_04809 PE=4 SV=1	2.814	Up	AFUB_019570	28.951	7.2	2	2	2
B0YAV8	"Translation elongation factor eEF-1, gamma subunit, putative OS=Neosartorya fumigata (strain CEA10 / CBS 144.89 / FGSC A1163) OX=451804 GN=AFUB_085990 PE=3 SV=1"	2.819	Up	AFUB_085990	26.774	28.7	7	17	7
B0Y432	"Epoxide hydrolase, putative OS=Neosartorya fumigata (strain CEA10 / CBS 144.89 / FGSC A1163) OX=451804 GN=AFUB_056340 PE=4 SV=1"	2.829	Up	AFUB_056340	44.118	7.3	3	5	3
B0Y9K9	"Flavohemoprotein, putative OS=Neosartorya fumigata (strain CEA10 / CBS 144.89 / FGSC A1163) OX=451804 GN=AFUB_081400 PE=3 SV=1"	2.832	Up	AFUB_081400	48.052	17.1	8	20	8
B0XTQ1	Annexin OS=Neosartorya fumigata (strain CEA10 / CBS 144.89 / FGSC A1163) OX=451804 GN=AFUB_029520 PE=3 SV=1	2.834	Up	AFUB_029520	49.333	34.1	16	30	16
B0XWB6	"FMN binding oxidoreductase, putative OS=Neosartorya fumigata (strain CEA10 / CBS 144.89 / FGSC A1163) OX=451804 GN=AFUB_024240 PE=4 SV=1"	2.836	Up	AFUB_024240	45.541	4.3	2	3	2
B0XX29	Glucosamine 6-phosphate N-acetyltransferase OS=Neosartorya fumigata (strain CEA10 / CBS 144.89 / FGSC A1163) OX=451804 GN=AFUB_047520 PE=3 SV=1	2.842	Up	AFUB_047520	16.98	44.6	8	15	8
B0YA29	Cystathionine gamma-lyase OS=Neosartorya fumigata (strain CEA10 / CBS 144.89 / FGSC A1163) OX=451804 GN=AFUB_083200 PE=3 SV=1	2.845	Up	AFUB_083200	43.655	13.3	5	12	5
B0YEH7	"Cytochrome P450 alkane hydroxylase, putative OS=Neosartorya fumigata (strain CEA10 / CBS 144.89 / FGSC A1163) OX=451804 GN=AFUB_099220 PE=3 SV=1"	2.846	Up	AFUB_099220	58.422	25	11	18	11
B0YCC7	Amine oxidase OS=Neosartorya fumigata (strain CEA10 / CBS 144.89 / FGSC A1163) OX=451804 GN=AFUB_089720 PE=3 SV=1	2.852	Up	AFUB_089720	80.034	16.6	12	20	11
B0YAW8	Phytanoyl-CoA dioxygenase family protein OS=Neosartorya fumigata (strain CEA10 / CBS 144.89 / FGSC A1163) OX=451804 GN=AFUB_086090 PE=4 SV=1	2.859	Up	AFUB_086090	41.14	14.6	4	7	4
B0XMD2	CFEM domain protein OS=Neosartorya fumigata (strain CEA10 / CBS 144.89 / FGSC A1163) OX=451804 GN=AFUB_000660 PE=4 SV=1	2.865	Up	AFUB_000660	25.82	8.5	3	12	3
B0Y1A5	"Integral membrane protein, putative OS=Neosartorya fumigata (strain CEA10 / CBS 144.89 / FGSC A1163) OX=451804 GN=AFUB_049240 PE=4 SV=1"	2.876	Up	AFUB_049240	14.429	9.6	1	5	1
B0Y2E6	Xanthocillin biosynthesis cluster protein D OS=Neosartorya fumigata (strain ATCC MYA-4609 / Af293 / CBS 101355 / FGSC A1100)OX=330879 GN=xanD PE=3 SV=1	2.882	Up	AFUB_051180	17.186	10.3	2	7	2
B0XY03	"Aspergillus niger contig An16c0140, genomic contig OS=Aspergillus niger (strain CBS 513.88 / FGSC A1513) OX=425011 GN=An16g03720 PE=4 SV=1"	2.906	Up	AFUB_039180	44.783	8.5	3	5	3
B0YCF3	"Rho GTPase activator (Bem2), putative OS=Neosartorya fumigata (strain CEA10 / CBS 144.89 / FGSC A1163) OX=451804 GN=AFUB_089990 PE=4 SV=1"	2.929	Up	AFUB_089990	74.342	2.5	2	2	2
B0YFA1	Ankyrin repeat protein OS=Neosartorya fumigata (strain CEA10 / CBS 144.89 / FGSC A1163) OX=451804 GN=AFUB_102080 PE=4 SV=1	2.931	Up	AFUB_102080	198.88	9.8	16	22	16
B0Y809	Dipeptidase OS=Neosartorya fumigata (strain CEA10 / CBS 144.89 / FGSC A1163) OX=451804 GN=AFUB_075700 PE=3 SV=1	2.954	Up	AFUB_075700	43.525	8.8	4	6	4
B0YF22	Fibronectin type III domain protein OS=Aspergillus novofumigatus IBT 16806 OX=1392255 GN=P174DRAFT_464708 PE=4 SV=1	3.01	Up	AFUB_101300	31.638	16.1	3	10	3
B0XYW6	ThiJ/PfpI family protein OS=Neosartorya fumigata (strain CEA10 / CBS 144.89 / FGSC A1163) OX=451804 GN=AFUB_042330 PE=4 SV=1	3.016	Up	AFUB_042330	38.789	14	5	16	5
B0XND8	"Endo-1,3-beta-glucanase Engl1 OS=Neosartorya fumigata (strain CEA10 / CBS 144.89 / FGSC A1163) OX=451804 GN=AFUB_004590 PE=4 SV=1"	3.03	Up	AFUB_004590	104.99	15.4	14	21	14
B0YAW3	"Alpha/beta hydrolase, putative OS=Neosartorya fumigata (strain CEA10 / CBS 144.89 / FGSC A1163) OX=451804 GN=AFUB_086040 PE=4 SV=1"	3.046	Up	AFUB_086040	49.101	23.1	10	18	10
B0Y688	"GPI anchored cell wall protein, putative OS=Neosartorya fumigata (strain CEA10 / CBS 144.89 / FGSC A1163) OX=451804 GN=AFUB_066060 PE=4 SV=1"	3.085	Up	AFUB_066060	39.611	9.6	2	5	2
B0XW79	"Competence/damage-inducible protein CinA, putative OS=Neosartorya fumigata (strain CEA10 / CBS 144.89 / FGSC A1163) OX=451804 GN=AFUB_023870 PE=4 SV=1"	3.087	Up	AFUB_023870	18.253	11	2	2	2
B0Y9L7	"C6 transcription factor, putative OS=Neosartorya fumigata (strain CEA10 / CBS 144.89 / FGSC A1163) OX=451804 GN=AFUB_081500 PE=4 SV=1"	3.093	Up	AFUB_081500	72.698	8.4	5	6	5
B0Y2E8	"Pyoverdine/dityrosine biosynthesis protein, putative OS=Neosartorya fumigata (strain CEA10 / CBS 144.89 / FGSC A1163) OX=451804 GN=AFUB_051200 PE=4 SV=1"	3.104	Up	AFUB_051200	85.891	18.9	13	23	13
B0Y7Y9	"PDA-like cytochrome P450 monooxygenase, putative OS=Neosartorya fumigata (strain CEA10 / CBS 144.89 / FGSC A1163) OX=451804 GN=AFUB_075500 PE=3 SV=1"	3.105	Up	AFUB_075500	59.426	8.4	4	6	4
B0Y9W3	Beta-hexosaminidase OS=Neosartorya fumigata (strain CEA10 / CBS 144.89 / FGSC A1163) OX=451804 GN=AFUB_082480 PE=3 SV=1	3.108	Up	AFUB_082480	67.423	25.7	11	27	11
B0Y081	Metacaspase-1B OS=Neosartorya fumigata (strain CEA10 / CBS 144.89 / FGSC A1163) OX=451804 GN=casB PE=3 SV=2	3.131	Up	casB	45.473	5.4	2	3	2
B0Y0M3	"Alcohol dehydrogenase, zinc-containing, putative OS=Neosartorya fumigata (strain CEA10 / CBS 144.89 / FGSC A1163) OX=451804 GN=AFUB_057820 PE=4 SV=1"	3.142	Up	AFUB_057820	38.191	35.1	12	70	12
B0XQ35	Transcription factor btf3 (Fragment) OS=Aspergillus nomius NRRL 13137 OX=1509407 GN=ANOM_011187 PE=4 SV=1	3.192	Up	AFUB_008550	76.549	36.7	22	55	22
B0XXQ4	"Glutaminase, putative OS=Neosartorya fumigata (strain CEA10 / CBS 144.89 / FGSC A1163) OX=451804 GN=AFUB_038220 PE=4 SV=1"	3.194	Up	AFUB_038220	92.757	18.5	12	21	12
B0YAW5	"Cytochrome P450 oxidoreductase OrdA-like, putative OS=Neosartorya fumigata (strain CEA10 / CBS 144.89 / FGSC A1163) OX=451804 GN=AFUB_086060 PE=3 SV=1"	3.231	Up	AFUB_086060	60.964	19.8	10	15	10
B0Y534	"Cell surface protein, putative OS=Neosartorya fumigata (strain ATCC MYA-4609 / Af293 / CBS 101355 / FGSC A1100) OX=330879 GN=AFUA_4G14085 PE=4 SV=1"	3.237	Up	AFUB_071240	28.509	5.9	2	2	2
B0Y4W0	"Thiol methyltransferase, putative OS=Neosartorya fumigata (strain CEA10 / CBS 144.89 / FGSC A1163) OX=451804 GN=AFUB_070490 PE=4 SV=1"	3.238	Up	AFUB_070490	32.077	6.4	2	2	2
B0YEL6	Str. FM013 OS=Penicillium camemberti FM 013 OX=1429867 GN=PCAMFM013_S037g000042 PE=4 SV=1	3.253	Up	AFUB_099610	42	28.5	9	15	9
B0YC22	"AIF-like mitochondrial oxidoreductase (Nfrl), putative OS=Neosartorya fumigata (strain CEA10 / CBS 144.89 / FGSC A1163) OX=451804 GN=AFUB_088630 PE=4 SV=1"	3.264	Up	AFUB_088630	59.834	43.2	23	42	23
B0YDK0	"Esterase, putative OS=Neosartorya fumigata (strain CEA10 / CBS 144.89 / FGSC A1163) OX=451804 GN=AFUB_095860 PE=4 SV=1"	3.278	Up	AFUB_095860	43.952	10.2	3	4	3
B0YAX2	"Steroid monooxygenase, putative OS=Neosartorya fumigata (strain CEA10 / CBS 144.89 / FGSC A1163) OX=451804 GN=AFUB_086130 PE=4 SV=1"	3.344	Up	AFUB_086130	100.93	27.6	19	43	19
B0YFA9	Pc20g12930 protein OS=Penicillium rubens (strain ATCC 28089 / DSM 1075 / NRRL 1951 / Wisconsin 54-1255) OX=500485 GN=Pc20g12930 PE=4 SV=1	3.358	Up	AFUB_102340	233.16	0.5	1	2	1
B0XY40	"RNA binding protein, putative OS=Neosartorya fumigata (strain CEA10 / CBS 144.89 / FGSC A1163) OX=451804 GN=AFUB_039550 PE=4 SV=1"	3.362	Up	AFUB_039550	106.72	6.1	4	5	4
B0XWL1	"Acyl-CoA dehydrogenase, putative OS=Neosartorya fumigata (strain CEA10 / CBS 144.89 / FGSC A1163) OX=451804 GN=AFUB_046490 PE=3 SV=1"	3.366	Up	AFUB_046490	48.174	2	1	1	1
B0XSG4	"ML domain protein, putative OS=Neosartorya fumigata (strain CEA10 / CBS 144.89 / FGSC A1163) OX=451804 GN=AFUB_027100 PE=4 SV=1"	3.406	Up	AFUB_027100	27.29	26.2	8	42	8
B0XWH7	"Aldose 1-epimerase, putative OS=Neosartorya fumigata (strain CEA10 / CBS 144.89 / FGSC A1163) OX=451804 GN=AFUB_035960 PE=4 SV=1"	3.414	Up	AFUB_035960	50.634	12.8	7	11	7
B0XTM3	Formamidase FmdS OS=Neosartorya fumigata (strain CEA10 / CBS 144.89 / FGSC A1163) OX=451804 GN=AFUB_019100 PE=4 SV=1	3.429	Up	AFUB_019100	45.227	7.1	4	5	4
B0YE59	"D-lactate dehydrogenase (Cytochrome), putative OS=Neosartorya fumigata (strain CEA10 / CBS 144.89 / FGSC A1163) OX=451804 GN=AFUB_097940 PE=4 SV=1"	3.432	Up	AFUB_097940	62.719	25.6	12	17	12
B0XV11	4-hydroxyphenylpyruvate dioxygenase OS=Neosartorya fumigata (strain CEA10 / CBS 144.89 / FGSC A1163) OX=451804 GN=AFUB_021270 PE=3 SV=1	3.439	Up	AFUB_021270	45.534	6	3	4	3
B0XYT6	Annexin ANXC4 OS=Neosartorya fumigata (strain CEA10 / CBS 144.89 / FGSC A1163) OX=451804 GN=AFUB_042030 PE=4 SV=1	3.447	Up	AFUB_042030	99.495	1.1	1	1	1
B0XXP9	"Cell wall protein, putative OS=Neosartorya fumigata (strain CEA10 / CBS 144.89 / FGSC A1163) OX=451804 GN=AFUB_038170 PE=4 SV=1"	3.453	Up	AFUB_038170	26.814	8.6	2	4	2
B0XV88	"Alpha/beta superfamily hydrolase, putative OS=Neosartorya fumigata (strain CEA10 / CBS 144.89 / FGSC A1163) OX=451804 GN=AFUB_032260 PE=4 SV=1"	3.49	Up	AFUB_032260	44.23	20.7	8	17	8
B0Y416	Integral membrane protein OS=Neosartorya fumigata (strain ATCC MYA-4609 / Af293 / CBS 101355 / FGSC A1100) OX=330879 GN=AFUA_5G08640 PE=4 SV=2	3.494	Up	AFUB_056180	18.534	6.1	1	9	1
B0XQD4	Integral membrane protein OS=Aspergillus fumigatus Z5 OX=1437362 GN=Y699_08253 PE=4 SV=1	3.503	Up	AFUB_009560	27.303	18.4	4	6	4
B0YDC3	Protein kinase-like domain OS=Penicillium camemberti FM 013 OX=1429867 GN=PCAMFM013_S003g000748 PE=4 SV=1	3.508	Up	AFUB_095060	62.437	9.9	5	6	5
B0YAV4	"Cell surface protein Mas1, putative OS=Neosartorya fumigata (strain CEA10 / CBS 144.89 / FGSC A1163) OX=451804 GN=AFUB_085960 PE=4 SV=1"	3.512	Up	AFUB_085960	30.219	11.8	3	6	3
B0XZW2	LipA and NB-ARC domain protein OS=Neosartorya fumigata (strain CEA10 / CBS 144.89 / FGSC A1163) OX=451804 GN=AFUB_034580 PE=4 SV=1	3.541	Up	AFUB_034580	70.883	20.4	11	19	11
B0YEK0	Pc22g23180 protein OS=Penicillium rubens (strain ATCC 28089 / DSM 1075 / NRRL 1951 / Wisconsin 54-1255) OX=500485 GN=Pc22g23180 PE=4 SV=1	3.544	Up	AFUB_099450	14.9	6.1	1	6	1
B0XWK8	Nonribosomal peptide synthase GliP2 OS=Neosartorya fumigata (strain CEA10 / CBS 144.89 / FGSC A1163) OX=451804 GN=AFUB_036270 PE=4 SV=1	3.554	Up	AFUB_036270	249.9	11.7	24	40	24
B0Y1L0	"Carboxypeptidase S1, putative OS=Neosartorya fumigata (strain CEA10 / CBS 144.89 / FGSC A1163) OX=451804 GN=AFUB_049670 PE=3 SV=1"	3.565	Up	AFUB_049670	54.18	2.3	1	2	1
B0Y2S0	"Stress response RCI peptide, putative OS=Neosartorya fumigata (strain CEA10 / CBS 144.89 / FGSC A1163) OX=451804 GN=AFUB_051740 PE=4 SV=1"	3.58	Up	AFUB_051740	10.22	9.8	1	3	1
B0YDY8	Phosphatidylserine decarboxylase family protein OS=Neosartorya fumigata (strain CEA10 / CBS 144.89 / FGSC A1163) OX=451804 GN=AFUB_097260 PE=4 SV=1	3.598	Up	AFUB_097260	44.179	3.7	2	2	2
B0YDZ8	---	3.603	Up	AFUB_097339	12.053	42.2	4	36	4
B0YDD6	Macro domain-like protein OS=Aspergillus novofumigatus IBT 16806 OX=1392255 GN=P174DRAFT_440601 PE=4 SV=1	3.625	Up	AFUB_095190	31.728	23.4	5	6	5
B0XSZ0	Allergen Asp F13 OS=Neosartorya fumigata (strain CEA10 / CBS 144.89 / FGSC A1163) OX=451804 GN=AFUB_028280 PE=4 SV=1	3.628	Up	AFUB_028280	15.944	45.4	4	17	4
B0Y812	O-methyltransferase GliM OS=Neosartorya fumigata (strain CEA10 / CBS 144.89 / FGSC A1163) OX=451804 GN=AFUB_075730 PE=4 SV=1	3.634	Up	AFUB_075730	48.431	30.9	14	42	14
B0XMW9	"Esterase, putative OS=Neosartorya fumigata (strain CEA10 / CBS 144.89 / FGSC A1163) OX=451804 GN=AFUB_003580 PE=4 SV=1"	3.64	Up	AFUB_003580	103.71	3.9	4	6	4
B0XZV8	Lysophospholipase 3 OS=Neosartorya fumigata (strain CEA10 / CBS 144.89 / FGSC A1163) OX=451804 GN=plb3 PE=1 SV=1	3.662	Up	plb3	67.416	24.1	14	47	14
B0Y3N8	Poly [ADP-ribose] polymerase OS=Neosartorya fumigata (strain CEA10 / CBS 144.89 / FGSC A1163) OX=451804 GN=AFUB_054870 PE=4 SV=1	3.68	Up	AFUB_054870	75.367	17.4	10	26	10
B0YAW2	"Hybrid NRPS/PKS enzyme, putative OS=Neosartorya fumigata (strain CEA10 / CBS 144.89 / FGSC A1163) OX=451804 GN=AFUB_086030 PE=4 SV=1"	3.691	Up	AFUB_086030	434.2	15.3	57	94	57
B0Y2E4	Xanthocillin biosynthesis cluster protein F OS=Neosartorya fumigata (strain ATCC MYA-4609 / Af293 / CBS 101355 / FGSC A1100)OX=330879 GN=xanF PE=4 SV=1	3.692	Up	AFUB_051160	25.509	39.4	7	26	7
B0XT55	Glycerophosphoryl diester phosphodiesterase family protein OS=Neosartorya fumigata (strain CEA10 / CBS 144.89 / FGSC A1163) OX=451804 GN=AFUB_018080 PE=4 SV=1	3.711	Up	AFUB_018080	34.751	23.5	7	9	7
B0YCR5	"Aspartic-type endopeptidase (OpsB), putative OS=Neosartorya fumigata (strain CEA10 / CBS 144.89 / FGSC A1163) OX=451804 GN=AFUB_092930 PE=3 SV=1"	3.72	Up	AFUB_092930	51.337	7.8	3	4	3
B0XU25	"Oxidoreductase, short-chain dehydrogenase/reductase family OS=Neosartorya fumigata (strain CEA10 / CBS 144.89 / FGSC A1163) OX=451804 GN=AFUB_030080 PE=3 SV=1"	3.722	Up	AFUB_030080	29.493	12.8	3	5	3
B0YAX9	"Polyketide synthase, putative OS=Neosartorya fumigata (strain CEA10 / CBS 144.89 / FGSC A1163) OX=451804 GN=AFUB_086200 PE=4 SV=1"	3.722	Up	AFUB_086200	266.59	8.1	20	27	20
B0Y4Y0	Str. FM013 OS=Penicillium camemberti FM 013 OX=1429867 GN=PCAMFM013_S028g000118 PE=4 SV=1	3.728	Up	AFUB_070690	17.066	29.4	3	12	3
B0XPN0	"High expression lethality protein Hel10, putative OS=Neosartorya fumigata (strain CEA10 / CBS 144.89 / FGSC A1163) OX=451804 GN=AFUB_006960 PE=4 SV=1"	3.756	Up	AFUB_006960	21.809	19.8	2	10	2
B0XMS4	"Exo-beta-1,3-glucanase Exg0 OS=Neosartorya fumigata (strain CEA10 / CBS 144.89 / FGSC A1163) OX=451804 GN=AFUB_013990 PE=4 SV=1"	3.785	Up	AFUB_013990	100.62	11.6	8	11	8
B0XUL4	DUF323 domain protein OS=Neosartorya fumigata (strain CEA10 / CBS 144.89 / FGSC A1163) OX=451804 GN=AFUB_031300 PE=4 SV=1	3.79	Up	AFUB_031300	96.27	15.3	12	19	12
B0Y3V5	"Extracellular cellulase CelA/allergen Asp F7-like, putative OS=Neosartorya fumigata (strain CEA10 / CBS 144.89 / FGSC A1163) OX=451804 GN=AFUB_055560 PE=4 SV=1"	3.792	Up	AFUB_055560	35.575	25	6	12	6
B0XUW1	"Extracellular aspartic endopeptidase, putative OS=Neosartorya fumigata (strain CEA10 / CBS 144.89 / FGSC A1163) OX=451804 GN=AFUB_031630 PE=3 SV=1"	3.794	Up	AFUB_031630	45.269	8.2	3	10	3
B0YAW1	"Methyltransferase SirN-like, putative OS=Neosartorya fumigata (strain CEA10 / CBS 144.89 / FGSC A1163) OX=451804 GN=AFUB_086020 PE=4 SV=1"	3.798	Up	AFUB_086020	29.553	48.3	12	80	12
B0YDV0	"Aspergillus niger contig An01c0050, genomic contig OS=Aspergillus niger (strain CBS 513.88 / FGSC A1513) OX=425011 GN=An01g00950 PE=4 SV=1"	3.801	Up	AFUB_096870	18.113	26.2	4	11	4
B0XWK3	"DUF580 domain protein Pns1, putative OS=Neosartorya fumigata (strain CEA10 / CBS 144.89 / FGSC A1163) OX=451804 GN=AFUB_036220 PE=3 SV=1"	3.807	Up	AFUB_036220	59.865	3	2	3	2
B0Y783	Putative conserved protein UCP014753 OS=Aspergillus oryzae OX=5062 GN=OAory_01065710 PE=4 SV=1	3.849	Up	AFUB_072900	73.023	2.8	1	3	1
B0XV87	"Short chain dehydrogenase/reductase, putative OS=Neosartorya fumigata (strain CEA10 / CBS 144.89 / FGSC A1163) OX=451804 GN=AFUB_032250 PE=4 SV=1"	3.867	Up	AFUB_032250	39.823	5.2	2	2	2
B0XWW5	Biogenesis of lysosome-related organelles complex 1 subunit KXD1 OS=Aspergillus udagawae OX=91492 GN=AUD_4045 PE=4 SV=1	3.893	Up	AFUB_036650	16.514	39.2	5	7	5
B0Y9G4	"Probable endo-beta-1,4-glucanase D OS=Neosartorya fumigata (strain CEA10 / CBS 144.89 / FGSC A1163) OX=451804 GN=eglD PE=3 SV=1"	3.928	Up	eglD	35.762	23.2	6	11	6
B0Y0G0	Catalase OS=Neosartorya fumigata (strain CEA10 / CBS 144.89 / FGSC A1163) OX=451804 GN=AFUB_046060 PE=3 SV=1	3.942	Up	AFUB_046060	79.909	50.3	37	388	37
B0YBI3	"Polyketide synthase, putative OS=Neosartorya fumigata (strain CEA10 / CBS 144.89 / FGSC A1163) OX=451804 GN=AFUB_086700 PE=4 SV=1"	3.961	Up	AFUB_086700	195.5	3.8	6	9	6
B0Y0G7	DUF427 domain protein OS=Neosartorya fumigata (strain CEA10 / CBS 144.89 / FGSC A1163) OX=451804 GN=AFUB_046130 PE=4 SV=1	3.965	Up	AFUB_046130	11.051	13.4	1	3	1
B0YF69	"Mitochondrial chaperone ATPase (Bcs1), putative OS=Neosartorya fumigata (strain CEA10 / CBS 144.89 / FGSC A1163) OX=451804 GN=AFUB_101750 PE=3 SV=1"	4.004	Up	AFUB_101750	57.434	10.3	5	6	5
B0Y212	"Aldehyde reductase (GliO), putative OS=Neosartorya fumigata (strain CEA10 / CBS 144.89 / FGSC A1163) OX=451804 GN=AFUB_050540 PE=4 SV=1"	4.006	Up	AFUB_050540	35.507	60	18	31	18
B0XWL0	"MFS transporter, putative OS=Neosartorya fumigata (strain CEA10 / CBS 144.89 / FGSC A1163) OX=451804 GN=AFUB_036290 PE=4 SV=1"	4.02	Up	AFUB_036290	47.807	13.1	6	10	6
B0Y6H2	Kynureninase 2 OS=Neosartorya fumigata (strain CEA10 / CBS 144.89 / FGSC A1163) OX=451804 GN=bna5-2 PE=3 SV=1	4.022	Up	bna5-2	51.197	24.1	9	13	9
B0YAX3	Dimeric alpha-beta barrel OS=Pochonia chlamydosporia 170 OX=1380566 GN=VFPPC_11132 PE=4 SV=1	4.03	Up	AFUB_086140	18.142	54.1	6	15	6
B0XWR0	"ABC multidrug transporter, putative OS=Neosartorya fumigata (strain CEA10 / CBS 144.89 / FGSC A1163) OX=451804 GN=AFUB_047000 PE=3 SV=1"	4.032	Up	AFUB_047000	159.34	3	4	7	4
B0YF79	Isocyanide synthase A OS=Neosartorya fumigata (strain ATCC MYA-4609 / Af293 / CBS 101355 / FGSC A1100) OX=330879 GN=icsA PE=3 SV=1	4.112	Up	AFUB_101850	67.731	42	26	72	26
B0Y9R1	"Oxidoreductase, short chain dehydrogenase/reductase family OS=Neosartorya fumigata (strain CEA10 / CBS 144.89 / FGSC A1163) OX=451804 GN=AFUB_081970 PE=4 SV=1"	4.124	Up	AFUB_081970	30.092	38	8	21	8
B0Y5K9	Allergen Asp F7 OS=Neosartorya fumigata (strain CEA10 / CBS 144.89 / FGSC A1163) OX=451804 GN=AFUB_063750 PE=4 SV=1	4.14	Up	AFUB_063750	27.41	24.2	7	49	7
B0XVM3	Glutathione S-transferase OS=Neosartorya fumigata (strain CEA10 / CBS 144.89 / FGSC A1163) OX=451804 GN=AFUB_032950 PE=3 SV=1	4.156	Up	AFUB_032950	28.976	20.3	5	8	5
B0XS50	"Adhesin, putative OS=Neosartorya fumigata (strain CEA10 / CBS 144.89 / FGSC A1163) OX=451804 GN=AFUB_025940 PE=4 SV=1"	4.165	Up	AFUB_025940	12.795	27.1	2	10	2
B0XM57	"Aspergillus niger contig An05c0050, genomic contig OS=Aspergillus niger (strain CBS 513.88 / FGSC A1513) OX=425011 GN=An05g01960 PE=4 SV=1"	4.19	Up	AFUB_001000	34.255	17.2	7	11	7
B0XRM0	"Phenol 2-monooxygenase, putative OS=Neosartorya fumigata (strain CEA10 / CBS 144.89 / FGSC A1163) OX=451804 GN=AFUB_013150 PE=4 SV=1"	4.216	Up	AFUB_013150	74.039	53	31	121	31
B0Y2E3	"Sporulation-specific N-formyltyrosine oxidase Dit2, putative OS=Neosartorya fumigata (strain CEA10 / CBS 144.89 / FGSC A1163) OX=451804 GN=AFUB_051150 PE=3 SV=1"	4.287	Up	AFUB_051150	61.936	11	7	14	7
B0YAX7	"O-methyltransferase, putative OS=Neosartorya fumigata (strain CEA10 / CBS 144.89 / FGSC A1163) OX=451804 GN=AFUB_086180 PE=4 SV=1"	4.345	Up	AFUB_086180	27.67	21.4	6	9	6
B0Y2E9	ThiJ/PfpI family protein OS=Neosartorya fumigata (strain CEA10 / CBS 144.89 / FGSC A1163) OX=451804 GN=AFUB_051210 PE=4 SV=1	4.367	Up	AFUB_051210	25.601	19.5	5	11	5
B0Y816	Methyltransferase GliN OS=Neosartorya fumigata (strain CEA10 / CBS 144.89 / FGSC A1163) OX=451804 GN=AFUB_075770 PE=4 SV=1	4.378	Up	AFUB_075770	32.188	70.6	16	102	16
B0YF82	ThiJ/PfpI family protein OS=Neosartorya fumigata (strain CEA10 / CBS 144.89 / FGSC A1163) OX=451804 GN=AFUB_101880 PE=4 SV=1	4.387	Up	AFUB_101880	27.578	18.8	4	10	4
B0Y1H8	"MBL2-like secreted peptide, putative OS=Neosartorya fumigata (strain CEA10 / CBS 144.89 / FGSC A1163) OX=451804 GN=AFUB_049350 PE=4 SV=1"	4.407	Up	AFUB_049350	13.018	18.5	2	5	2
B0XX28	Extracellular conserved serine-rich protein OS=Neosartorya fumigata (strain CEA10 / CBS 144.89 / FGSC A1163) OX=451804 GN=AFUB_047510 PE=4 SV=1	4.416	Up	AFUB_047510	21.649	30.6	5	26	5
B0Y2E5	"O-methyltransferase, putative OS=Neosartorya fumigata (strain CEA10 / CBS 144.89 / FGSC A1163) OX=451804 GN=AFUB_051170 PE=4 SV=1"	4.445	Up	AFUB_051170	47.779	43.6	14	51	14
B0YF88	Str. FM013 OS=Penicillium camemberti FM 013 OX=1429867 GN=PCAMFM013_S005g000276 PE=4 SV=1	4.447	Up	AFUB_101940	80.708	17.3	13	23	13
B0YDY6	Isoflavone reductase family protein OS=Neosartorya fumigata (strain CEA10 / CBS 144.89 / FGSC A1163) OX=451804 GN=AFUB_097240 PE=4 SV=1	4.463	Up	AFUB_097240	33.996	18.3	5	8	5
B0Y9F1	"Glycosyl hydrolase, putative OS=Neosartorya fumigata (strain CEA10 / CBS 144.89 / FGSC A1163) OX=451804 GN=AFUB_080810 PE=4 SV=1"	4.468	Up	AFUB_080810	34.246	2.6	1	1	1
B0Y810	Nonribosomal peptide synthase GliP OS=Neosartorya fumigata (strain CEA10 / CBS 144.89 / FGSC A1163) OX=451804 GN=AFUB_075710 PE=4 SV=1	4.511	Up	AFUB_075710	235.82	23	45	80	45
B0YDA4	"Fructosyl amino acid oxidase, putative OS=Neosartorya fumigata (strain CEA10 / CBS 144.89 / FGSC A1163) OX=451804 GN=AFUB_094850 PE=4 SV=1"	4.595	Up	AFUB_094850	54.943	36.8	15	64	15
B0YD99	"Phenol 2-monooxygenase, putative OS=Neosartorya fumigata (strain CEA10 / CBS 144.89 / FGSC A1163) OX=451804 GN=AFUB_094800 PE=4 SV=1"	4.654	Up	AFUB_094800	65.843	48.5	29	74	29
B0YDG5	"GPI anchored protein, putative OS=Neosartorya fumigata (strain CEA10 / CBS 144.89 / FGSC A1163) OX=451804 GN=AFUB_095500 PE=4 SV=1"	4.694	Up	AFUB_095500	24.608	9.1	2	2	2
B0YDA0	"Nonribosomal peptide synthase, putative OS=Neosartorya fumigata (strain CEA10 / CBS 144.89 / FGSC A1163) OX=451804 GN=AFUB_094810 PE=4 SV=1"	4.71	Up	AFUB_094810	163.3	25.8	34	64	34
B0YBK3	"Metallo-beta-lactamase domain protein, putative OS=Neosartorya fumigata (strain CEA10 / CBS 144.89 / FGSC A1163) OX=451804 GN=AFUB_086910 PE=4 SV=1"	4.717	Up	AFUB_086910	33.61	11.1	4	6	4
B0YA25	Pyridine nucleotide-disulfide oxidoreductase-domain-containing protein OS=Aspergillus welwitschiae OX=1341132 GN=BDQ94DRAFT_152692 PE=4 SV=1	4.737	Up	AFUB_083160	44.559	6.4	2	2	2
B0XNC9	"Tartrate dehydrogenase, putative OS=Neosartorya fumigata (strain CEA10 / CBS 144.89 / FGSC A1163) OX=451804 GN=AFUB_004500 PE=4 SV=1"	4.756	Up	AFUB_004500	39.564	13.7	5	6	5
B0YF84	"Spore wall assembly protein Dit1, putative OS=Neosartorya fumigata (strain CEA10 / CBS 144.89 / FGSC A1163) OX=451804 GN=AFUB_101900 PE=4 SV=1"	4.822	Up	AFUB_101900	60.694	3.3	2	3	2
B0YAW0	"Cytochrome P450 oxidoreductase, putative OS=Neosartorya fumigata (strain CEA10 / CBS 144.89 / FGSC A1163) OX=451804 GN=AFUB_086010 PE=3 SV=1"	4.826	Up	AFUB_086010	60.919	24.2	12	20	12
B0Y808	Aminotransferase GliI OS=Neosartorya fumigata (strain CEA10 / CBS 144.89 / FGSC A1163) OX=451804 GN=AFUB_075690 PE=4 SV=1	4.834	Up	AFUB_075690	48.186	17.5	8	14	8
B0Y6R2	Psi-producing oxygenase A OS=Neosartorya fumigata (strain CEA10 / CBS 144.89 / FGSC A1163) OX=451804 GN=ppoA PE=3 SV=1	4.895	Up	ppoA	121.19	44.2	48	295	48
B0Y182	"FacC-like extracellular signaling protein, putative OS=Neosartorya fumigata (strain CEA10 / CBS 144.89 / FGSC A1163) OX=451804 GN=AFUB_049010 PE=4 SV=1"	4.907	Up	AFUB_049010	33.939	29.7	8	14	8
B0XRM1	---	4.924	Up	AFUB_013160	28.181	23.1	6	8	6
B0YAY0	"NlpC/P60-like cell-wall peptidase, putative OS=Neosartorya fumigata (strain CEA10 / CBS 144.89 / FGSC A1163) OX=451804 GN=AFUB_086210 PE=4 SV=1"	4.954	Up	AFUB_086210	28.673	30.3	7	16	7
B0Y2N1	Fucose-specific lectin FleA OS=Neosartorya fumigata (strain CEA10 / CBS 144.89 / FGSC A1163) OX=451804 GN=AFUB_062410 PE=4 SV=1	4.969	Up	AFUB_062410	34.66	36.8	10	28	10
B0Y8L1	Str. FM013 OS=Penicillium camemberti FM 013 OX=1429867 GN=PCAMFM013_S012g000088 PE=4 SV=1	5.031	Up	AFUB_077720	39.211	6.5	2	8	2
B0YAV9	"Alpha/beta hydrolase, putative OS=Neosartorya fumigata (strain CEA10 / CBS 144.89 / FGSC A1163) OX=451804 GN=AFUB_086000 PE=4 SV=1"	5.073	Up	AFUB_086000	42.233	7.5	3	4	3
B0Y7M7	Alkali-sensitive linkage protein 1 OS=Aspergillus lentulus OX=293939 GN=ALT_0628 PE=4 SV=1	5.084	Up	AFUB_074350	39.265	2.2	1	3	1
B0YF78	MFS transporter of unkown specificity OS=Neosartorya fumigata (strain CEA10 / CBS 144.89 / FGSC A1163) OX=451804 GN=AFUB_101840 PE=4 SV=1	5.099	Up	AFUB_101840	56.989	3.2	2	3	2
B0Y818	Thioredoxin reductase GliT OS=Neosartorya fumigata (strain CEA10 / CBS 144.89 / FGSC A1163) OX=451804 GN=AFUB_075790 PE=4 SV=1	5.175	Up	AFUB_075790	36.003	49.7	14	136	14
B0Y209	"BYS1 domain protein, putative OS=Neosartorya fumigata (strain CEA10 / CBS 144.89 / FGSC A1163) OX=451804 GN=AFUB_050510 PE=4 SV=1"	5.229	Up	AFUB_050510	16.086	41.7	4	26	4
B0XUP5	Ctr copper transporter family protein OS=Neosartorya fumigata (strain CEA10 / CBS 144.89 / FGSC A1163) OX=451804 GN=AFUB_020800 PE=4 SV=1	5.25	Up	AFUB_020800	28.251	18.3	5	11	5
B0Y9D3	Beta-lactamase OS=Metarhizium guizhouense (strain ARSEF 977) OX=1276136 GN=MGU_06833 PE=4 SV=1	5.296	Up	AFUB_080630	31.473	57.7	17	48	17
B0YCY3	Str. FM013 OS=Penicillium camemberti FM 013 OX=1429867 GN=PCAMFM013_S006g000449 PE=4 SV=1	5.37	Up	AFUB_093610	22.933	44	7	33	7
B0YBI4	"Dimethylallyl tryptophan synthase, putative OS=Neosartorya fumigata (strain CEA10 / CBS 144.89 / FGSC A1163) OX=451804 GN=AFUB_086710 PE=4 SV=1"	5.457	Up	AFUB_086710	50.91	32.5	13	23	13
B0Y814	Gliotoxin biosynthesis protein GliK OS=Neosartorya fumigata (strain CEA10 / CBS 144.89 / FGSC A1163) OX=451804 GN=AFUB_075750 PE=4 SV=1	5.544	Up	AFUB_075750	30.501	19	6	13	6
B0Y813	Glutathione S-transferase GliG OS=Neosartorya fumigata (strain CEA10 / CBS 144.89 / FGSC A1163) OX=451804 GN=AFUB_075740 PE=3 SV=1	5.581	Up	AFUB_075740	27.503	52.1	12	36	12
B0YCB0	"Lipase, putative OS=Neosartorya fumigata (strain CEA10 / CBS 144.89 / FGSC A1163) OX=451804 GN=AFUB_089550 PE=4 SV=1"	5.636	Up	AFUB_089550	49.258	13.2	6	11	6
B0XWK9	O-methyltransferase GliM2 OS=Neosartorya fumigata (strain CEA10 / CBS 144.89 / FGSC A1163) OX=451804 GN=AFUB_036280 PE=4 SV=1	5.648	Up	AFUB_036280	48.677	43.2	15	40	15
B0XWK5	FAD binding domain protein OS=Neosartorya fumigata (strain CEA10 / CBS 144.89 / FGSC A1163) OX=451804 GN=AFUB_036240 PE=4 SV=1	5.79	Up	AFUB_036240	50.571	21.4	9	18	9
B0XR28	"Endoglucanase, putative OS=Neosartorya fumigata (strain CEA10 / CBS 144.89 / FGSC A1163) OX=451804 GN=AFUB_012030 PE=4 SV=1"	5.822	Up	AFUB_012030	38.383	16.1	4	14	4
B0Y811	Cytochrome P450 oxidoreductase GliC OS=Neosartorya fumigata (strain CEA10 / CBS 144.89 / FGSC A1163) OX=451804 GN=AFUB_075720 PE=3 SV=1	6.032	Up	AFUB_075720	58.4	27.9	12	23	12
B0XU28	"Endoglucanase, putative OS=Neosartorya fumigata (strain CEA10 / CBS 144.89 / FGSC A1163) OX=451804 GN=AFUB_030110 PE=4 SV=1"	6.075	Up	AFUB_030110	54.389	27.3	10	34	10
B0YBK6	"Aspergillus niger contig An03c0060, genomic contig OS=Aspergillus niger (strain CBS 513.88 / FGSC A1513) OX=425011 GN=An03g01770 PE=4 SV=1"	6.182	Up	AFUB_086950	21.384	29.8	5	43	5
B0XST7	Glutamine-tRNA ligase OS=Sphaceloma murrayae OX=2082308 GN=CAC42_874 PE=4 SV=1	6.229	Up	AFUB_017560	49.795	8	3	18	3
B0Y819	DUF1857-domain-containing protein OS=Aspergillus novofumigatus IBT 16806 OX=1392255 GN=P174DRAFT_386790 PE=4 SV=1	6.385	Up	AFUB_075800	19.702	51.4	10	28	10
B0YF86	Glutathione S-transferase family protein OS=Neosartorya fumigata (strain CEA10 / CBS 144.89 / FGSC A1163) OX=451804 GN=AFUB_101920 PE=3 SV=1	6.577	Up	AFUB_101920	25.096	40.9	10	63	10
B0XTH5	"Protein kinase, putative OS=Neosartorya fumigata (strain CEA10 / CBS 144.89 / FGSC A1163) OX=451804 GN=AFUB_018600 PE=4 SV=1"	6.821	Up	AFUB_018600	153.62	1.3	2	2	2
B0YA52	Carboxypeptidase OS=Neosartorya fumigata (strain CEA10 / CBS 144.89 / FGSC A1163) OX=451804 GN=AFUB_083440 PE=3 SV=1	6.881	Up	AFUB_083440	61.278	10.9	5	6	5
B0Y9E0	"SH3, type 3 OS=Penicillium camemberti FM 013 OX=1429867 GN=PCAMFM013_S032g000091 PE=4 SV=1"	6.931	Up	AFUB_080700	26.111	52.8	10	37	7
B0Y8M2	Taurine catabolism dioxygenase TauD/TfdA OS=Umbilicaria pustulata OX=136370 PE=4 SV=1	6.992	Up	AFUB_077850	44.149	27.2	12	59	12
B0Y815	MFS gliotoxin efflux transporter GliA OS=Neosartorya fumigata (strain CEA10 / CBS 144.89 / FGSC A1163) OX=451804 GN=AFUB_075760 PE=4 SV=1	6.994	Up	AFUB_075760	57.489	6.1	4	5	4
B0Y817	Cytochrome P450 oxidoreductase GliF OS=Neosartorya fumigata (strain CEA10 / CBS 144.89 / FGSC A1163) OX=451804 GN=AFUB_075780 PE=3 SV=1	7.284	Up	AFUB_075780	56.54	29	13	73	13
B0Y269	"NlpC/P60-like cell-wall peptidase, putative OS=Neosartorya fumigata (strain CEA10 / CBS 144.89 / FGSC A1163) OX=451804 GN=AFUB_061470 PE=4 SV=1"	7.29	Up	AFUB_061470	38.763	40.9	11	45	8
B0XSZ4	---	7.485	Up	AFUB_028320	19.585	31.9	5	29	5
B0Y8W4	S-adenosyl-L-methionine-dependent methyltransferase OS=Aspergillus novofumigatus IBT 16806 OX=1392255 GN=P174DRAFT_403502 PE=4 SV=1	7.552	Up	AFUB_078780	27.4	28.6	6	18	6
B0XSE3	"UbiE/COQ5 family methyltransferase, putative OS=Aspergillus fumigatus Z5 OX=1437362 GN=Y699_02735 PE=1 SV=1"	7.593	Up	AFUB_026880	30.182	30.8	10	40	10
B0XMT3	Superoxide dismutase OS=Neosartorya fumigata (strain CEA10 / CBS 144.89 / FGSC A1163) OX=451804 GN=AFUB_014080 PE=3 SV=1	8.541	Up	AFUB_014080	23.39	29.5	7	43	7
B0YEX3	Uncharacterized secreted protein ARB_00595 OS=Arthroderma benhamiae (strain ATCC MYA-4681 / CBS 112371) OX=663331 GN=ARB_00595 PE=1 SV=1	8.7	Up	AFUB_100810	26.241	13.3	4	8	4
B0XMR0	Fasciclin domain family OS=Neosartorya fumigata (strain CEA10 / CBS 144.89 / FGSC A1163) OX=451804 GN=AFUB_013850 PE=4 SV=1	9.084	Up	AFUB_013850	55.255	28.9	14	60	14
B0Y4X8	"Genomic scaffold, ProqFM164S04 OS=Penicillium roqueforti (strain FM164) OX=1365484 GN=PROQFM164_S04g000297 PE=4 SV=1"	11.243	Up	AFUB_070670	14.655	16.5	1	1	1
B0XWY4	"Lipase/serine esterase, putative OS=Neosartorya fumigata (strain CEA10 / CBS 144.89 / FGSC A1163) OX=451804 GN=AFUB_036840 PE=4 SV=1"	12.329	Up	AFUB_036840	50.019	4.7	2	3	2
B0YF45	"Sensor histidine kinase/response regulator, putative OS=Neosartorya fumigata (strain CEA10 / CBS 144.89 / FGSC A1163) OX=451804 GN=AFUB_101530 PE=4 SV=1"	20.098	Up	AFUB_101530	88.376	1.4	1	1	1
B0Y4E8	"GPI anchored protein, putative OS=Neosartorya fumigata (strain CEA10 / CBS 144.89 / FGSC A1163) OX=451804 GN=AFUB_057570 PE=4 SV=1"	33.171	Up	AFUB_057570	31.849	9	2	4	2
